# Supplementary material for: Pasta, a Versatile Transcriptomic Clock, Maps the Chemical and Genetic Determinants of Aging and Rejuvenation
Source: Adv Sci (Weinh). 2026 Jul 27:e76740. Online ahead of print. doi: 10.1002/advs.76740 (PMC13403736; doi:10.1002/advs.76740)
Supplement: Supplementary file 3 — Supporting File 3: advs76740‐sup‐0003‐TableS1‐S22.xlsx. [file ADVS-9999-e76740-s002.xlsx]

## Sheet: Table of Contents
	Supplementary Data Files
	Sheet	Title
	ST1	Datasets used to train and evaluate the age models.
	ST2	Benchmarking results comparing Pasta, MultiTIMER, and tAge clocks.
	ST3	GSEA pathway enrichment results based on Pasta’s coefficients.
	ST4	AUC-ROC results for senescence, stem cell, and reprogramming datasets.
	ST5	Association between age scores and tumor grade.
	ST6	Association between age scores and overall survival.
	ST7	Compounds with significant delta age scores across cell lines.
	ST8	Mechanisms of action significantly enriched in Aging and Rejuvenating compounds.
	ST9	Compounds with significant delta age scores in individual cell lines.
	ST10	Approved anticancer drugs in CMAP L1000 and their Pasta age-effect classification.
	ST11	Enrichment of anticancer drugs in age-modulatory compound groups.
	ST12	Cancer-specific pro-aging compounds.
	ST13	MOAs with significant association between delta age score and dependency.
	ST14	Compounds with significant association between delta age score and dependency.
	ST15	REACTOME terms with significant association between delta age score and dependency.
	ST16	Delta age scores for pralatrexate and piperlongumine in all cell lines tested.
	ST17	Gene perturbations with significant delta age scores across cell lines.
	ST18	Hallmarks of Aging significantly enriched in Aging and Rejuvenating gene perturbations.
	ST19	REACTOME terms significantly enriched in Aging and Rejuvenating gene perturbations.
	ST20	Gene perturbations with significant delta age scores in individual cell lines.
	ST21	Genes whose mutation counts across cell lines are associated with cellular propensity for aging.
	ST22	REACTOME terms significantly associated with the propensity for aging and rejuvenation.

## Sheet: ST1
	Table S1: Datasets used to train and evaluate the age models.
	The 'Dataset' column includes GEO accession numbers, Expression Atlas IDs, or project names (GTEx and TCGA).
	The 'Number of samples' column indicates how many samples from healthy individuals were used to train and evaluate the models.
	The 'Number of pairs' column indicates how many sample pairs were used to train the final AS40/Pasta model.
	Dataset	Data type	Tissue	Number of samples	Number of pairs	Age Min	Age Q1 (25th percentile)	Age Q2 (median)	Age Q3 (75th percentile)	Age Max
	GTEx	rnaseq	mix	14600	2880	20	47	56	63	70
	GSE140831	illumina_humanht_12_v4	peripheral_blood	530	31	47	68	73	77	100
	GSE102008	illumina_humanht_12_v4	peripheral_blood	315	472	10	39	48	55	82
	TCGA	rnaseq	mix	294	436	18.6	49.9	63.4	75.2	102
	GSE124326	rnaseq	peripheral_whole_blood	238	357	18	29.8	45.1	53.7	86.4
	GSE84422	affy_hg_u133_plus_2	PM_brain	166	36	60	79	85	89	102
	GSE141910	rnaseq	heart_left_ventricle	166	249	15	51	57	65	83
	GSE115828	rnaseq	retina	127	12	47	66.5	75	82	94
	GSE102556	rnaseq	PM_brain	122	106	19	38	46	59	82
	E-ENAD-42	rnaseq	pancreatic_islet	110	165	17	35.2	47	54	80
	GSE134080	rnaseq	whole_blood	100	150	18	21	23	27.2	73
	E-MTAB-7032	rnaseq	dermal_fibroblast	65	24	32	52	62	67	77
	GSE99074	rnaseq	brain_microglia_and_cortex	64	96	2	42.2	62	77.2	102
	GSE124074	rnaseq	cultured_liver_hepatocytes	60	90	0.25	29	43.5	53.5	72
	GSE112087	rnaseq	whole_blood	58	87	21	32	42	57	75
	GSE117769	rnaseq	white_blood_cells	50	38	26	46.2	55	63	76
	GSE125050	rnaseq	PM_superior_frontal_gyrus_neurons	48	69	38	60.5	77	83	88
	GSE68086	rnaseq	blood_platelet	35	7	21	30	41	51	64
	GSE51799	rnaseq	whole_blood	33	5	22.8	35.3	40	46.1	68.6
	GSE75011	rnaseq	CD4_T_cells	30	20	22	24	29	50.8	65
	GSE49379	rnaseq	brain_kidney_muscle	30	8	21	33.2	47	58	62

## Sheet: ST2
	Table S2: Benchmarking results comparing Pasta, MultiTIMER, and tAge clocks.
	Pearson Correlation Coefficients (PCCs) between true age and predicted age score for Pasta, MultiTIMER, and 6 tAge clocks. tAge clocks use two normalization methods (YuGene-diff and Scaling-diff), each combined with three outcome types: chronological age, normalized age, and mortality.
	Panel	Dataset	Tissue	Number of samples	Pasta	PCC for MultiTIMER	tAge, YuGene, age	tAge, YuGene, norm. age	tAge, YuGene, mortality	tAge, Scaling, age	tAge, Scaling, norm. age	tAge, Scaling, mortality
	2a	GSE117769	white_blood_cells	93	0.832	0.676	0.731	0.71	0.767	0.673	0.656	0.708
	2a	GSE99074	brain_microglia_and_cortex	64	0.771	0.238	0.365	0.244	0.504	0.557	0.713	0.708
	2a	GSE124074	cultured_liver_hepatocytes	60	0.738	0.645	0.382	0.437	0.471	0.568	0.576	0.675
	2a	GSE112087	whole_blood	120	0.677	0.555	0.647	0.547	0.627	0.668	0.459	0.588
	2a	GSE141910	heart_left_ventricle	166	0.639	0.237	0.353	0.379	0.338	0.318	0.33	0.305
	2a	GSE102556	PM_brain	122	0.59	0.582	0.806	0.829	0.784	0.84	0.779	0.791
	2a	GSE49379	brain_kidney_muscle	30	0.384	0.5	0.375	0.389	0.415	0.411	0.448	0.465
	2a	GSE115828	retina	512	0.318	0.0806	0.316	0.274	0.233	0.25	0.203	0.258
	2b	GSE85861	skin	91	0.807	0.425	0.384	0.421	0.371	0.407	0.339	0.301
	2b	GSE112339	heart	39	0.618	0.229	0.519	0.514	0.511	0.462	0.447	0.495
	2b	GSE121827	T cells	59	0.461	0.338	0.162	0.234	0.263	0.268	0.273	0.186
	2b	GSE50244	pancreatic islet	39	0.289	0.194	0.278	0.239	0.269	0.161	0.00514	0.0958
	2b	GSE107638	neocortex	49	0.183	0.077	0.26	0.144	0.162	0.369	0.175	0.279
	2b	GSE115348	bone marrow	65	0.082	0.314	0.0944	0.0803	0.221	0.0933	0.0902	0.097

## Sheet: ST3
	Table S3: GSEA pathway enrichment results based on Pasta’s coefficients.
	Gene set enrichment analysis (GSEA) of the coefficients of the Pasta model
	using the REACTOME, CGP, KEGG and miRDB gene sets from the Human MSigDB Collections.
	Category	Subcategory	ID	Set size	Enrichment Score	NES	P-value	Adjusted p-value
	C2	CGP	MACAEVA_PBMC_RESPONSE_TO_IR	55	-0.674	2.52	3.83e-09	2.35e-05
	C2	CGP	FISCHER_DIRECT_P53_TARGETS_META_ANALYSIS	183	-0.453	2.03	4.43e-08	0.000136
	C2	CGP	WARTERS_RESPONSE_TO_IR_SKIN	44	-0.652	2.29	4.35e-07	0.000888
	C3	MIR:MIRDB	MIR3065_3P	132	0.443	-1.93	6.83e-07	0.00104
	C3	MIR:MIRDB	MIR29A_3P	246	0.378	-1.8	1.35e-06	0.00164
	C3	MIR:MIRDB	MIR29B_3P_MIR29C_3P	246	0.376	-1.79	1.6e-06	0.00164
	C2	CGP	WARTERS_IR_RESPONSE_5GY	26	-0.692	2.19	1.23e-05	0.0107
	C2	CP:KEGG	KEGG_P53_SIGNALING_PATHWAY	50	-0.576	2.1	2.03e-05	0.0152
	C2	CGP	DEURIG_T_CELL_PROLYMPHOCYTIC_LEUKEMIA_DN	258	-0.361	1.68	2.24e-05	0.0152
	C2	CGP	YIH_RESPONSE_TO_ARSENITE_C3	27	-0.666	2.13	5.36e-05	0.0328
	C2	CP:REACTOME	REACTOME_DEADENYLATION_OF_MRNA	14	0.762	-2.05	8.83e-05	0.0491

## Sheet: ST4
	Table S4: AUC-ROC results for senescence, stem cell, and reprogramming datasets.
	AUC-ROC results for datasets shown in panels 3a, 3b, 3d, 3e, and 3f.
	Number of samples for the Sciplex dataset represents number of pseudobulks.
	Panel	Dataset	Variable	Group 1	Group 2	Number of samples in group 1	Number of samples in group 2	AUC
	3a	GSE100027	Myoepithelial	Proliferative	Senescent	3	3	1
	3a	GSE109700	Lung Fibroblast	Proliferative	Senescent	3	6	1
	3a	GSE110397	Lung Cancer	Proliferative	Senescent	6	6	1
	3a	GSE112068	Lung Fibroblast	Proliferative	Senescent	3	1	1
	3a	GSE118583	Lung Fibroblast	Proliferative	Senescent	3	3	1
	3a	GSE124208	Mesenchymal Stem	Proliferative	Senescent	2	2	1
	3a	GSE128282	Prostate Stromal	Proliferative	Senescent	3	3	1
	3a	GSE146197	Glioblastoma Cancer	Proliferative	Senescent	2	1	1
	3a	GSE155371	Keratinocytes	Proliferative	Senescent	6	6	1
	3a	GSE166033	Lung Epithelial	Proliferative	Senescent	5	5	1
	3a	GSE58910	Astrocyte	Proliferative	Senescent	2	2	1
	3a	GSE60340	Skin Fibroblast	Proliferative	Senescent	3	3	1
	3a	GSE61130	Lung Fibroblast	Proliferative	Senescent	3	6	1
	3a	GSE63577	Foreskin Fibroblast	Proliferative	Senescent	6	6	1
	3a	GSE64553	Foreskin Fibroblast	Proliferative	Senescent	3	3	1
	3a	GSE72407	Lung Fibroblast	Proliferative	Senescent	8	16	1
	3a	GSE74324	Lung Fibroblast	Proliferative	Senescent	6	6	1
	3a	GSE74620	Lisosarcoma	Proliferative	Senescent	3	6	1
	3a	GSE83647	Eye Epithelial	Proliferative	Senescent	2	3	1
	3a	GSE84694	Mesenchymal Stem	Proliferative	Senescent	4	2	1
	3a	GSE63577	Lung Fibroblast	Proliferative	Senescent	6	9	0.925926
	3a	GSE166034	Lung Epithelial	Proliferative	Senescent	6	4	0.916667
	3a	GSE130306	Lung Fibroblast	Proliferative	Senescent	6	10	0.9
	3a	GSE126426	Umbilical Endothelial	Proliferative	Senescent	3	6	0.833333
	3a	GSE102004	Foreskin Fibroblast	Proliferative	Senescent	2	4	0.75
	3a	GSE164726	Melanoma Cancer	Proliferative	Senescent	2	6	0.666667
	3a	GSE178514	Mesenchymal Stem	Proliferative	Senescent	6	3	0.666667
	3a	GSE75643	Lung Fibroblast	Proliferative	Senescent	6	3	0.555556
	3a	GSE103938	Lung Fibroblast	Proliferative	Senescent	2	6	0.5
	3a	GSE121276	Liver Cancer	Proliferative	Senescent	3	2	0.5
	3a	GSE121277	Liver Cancer	Proliferative	Senescent	2	2	0.5
	3b	GSE74324	Lung Fibroblast	Quiescent	Senescent	6	6	1
	3b	GSE74620	Lisosarcoma	Quiescent	Senescent	3	6	1
	3b	GSE75643	Lung Fibroblast	Quiescent	Senescent	3	3	1
	3b	GSE93535	Dermal Fibroblast	Quiescent	Senescent	3	3	1
	3b	GSE60340	Skin Fibroblast	Quiescent	Senescent	3	3	0.777778
	3d	sciplex	dose: 10000 nM	Normal	Senescent	103	21	0.826167
	3e	GSE138170	Foreskin Fibroblast	Fibroblast	ESC	4	3	1
	3e	GSE130241	Foreskin Fibroblast	Fibroblast	ESC	2	2	1
	3e	GSE107965	Foreskin Fibroblast	Fibroblast	ESC	3	3	1
	3e	GSE55395	Primary dermal fibroblasts	Fibroblast	ESC	2	2	1
	3f	GSE130241	Foreskin Fibroblast	Fibroblast	iPSC	2	2	1
	3f	GSE212796	Primary dermal fibroblasts	Fibroblast	iPSC	3	3	1
	3f	GSE134441	Fibroblast	Fibroblast	iPSC	2	5	1
	3f	GSE20750	Lung Fibroblast	Fibroblast	iPSC	3	3	1
	3f	GSE55395	Primary dermal fibroblasts	Fibroblast	iPSC	2	2	1

## Sheet: ST5
	Table S5: Association between age scores and tumor grade.
	Association between age score and tumor grade was evaluated using multivariable proportional odds logistic regression models
	per cancer type, adjusted for available clinical confounders.
	Effect sizes are reported as odds ratios per 1 SD increase in Pasta age score, with inference based on likelihood ratio tests.
	Disease	Number of samples	OR	CI Low	CI High	P-value	FDR	Covariates Used
	BRCA	682	0.313	0.255	0.386	9.63e-36	1.06e-34	race;ethnicity;prior_malignancy;year_of_diagnosis_scaled;age_at_diagnosis_scaled
	CESC	271	0.823	0.644	1.05	0.114	0.126	race;ethnicity;year_of_diagnosis_scaled;age_at_diagnosis_scaled
	ESCA	139	0.461	0.315	0.675	2.53e-05	6.96e-05	gender;race;ethnicity;year_of_diagnosis_scaled;age_at_diagnosis_scaled
	HNSC	499	0.729	0.607	0.874	0.000646	0.00118	gender;race;ethnicity;prior_malignancy;year_of_diagnosis_scaled;age_at_diagnosis_scaled
	KIRC	533	1.56	1.3	1.86	7.67e-07	2.81e-06	gender;race;ethnicity;prior_malignancy;year_of_diagnosis_scaled;age_at_diagnosis_scaled
	LGG	531	0.685	0.559	0.838	0.000166	0.000364	gender;race;ethnicity;prior_malignancy;year_of_diagnosis_scaled;age_at_diagnosis_scaled
	LIHC	364	0.727	0.584	0.906	0.00421	0.00661	gender;race;ethnicity;prior_malignancy;year_of_diagnosis_scaled;age_at_diagnosis_scaled
	OV	411	0.899	0.66	1.22	0.497	0.497	race;ethnicity;year_of_diagnosis_scaled;age_at_diagnosis_scaled
	PAAD	176	1.43	1.05	1.94	0.0209	0.0287	gender;race;ethnicity;prior_malignancy;year_of_diagnosis_scaled;age_at_diagnosis_scaled
	STAD	393	1.26	1.02	1.55	0.0276	0.0338	gender;race;ethnicity;prior_malignancy;year_of_diagnosis_scaled;age_at_diagnosis_scaled
	UCEC	533	0.625	0.519	0.751	3.16e-07	1.74e-06	race;ethnicity;prior_malignancy;year_of_diagnosis_scaled;age_at_diagnosis_scaled

## Sheet: ST6
	Table S6: Association between age scores and overall survival.
	Association between age score and overall survival was evaluated using multivariable Cox proportional hazards models
	per cancer type, adjusted for available clinical confounders.
	Effect sizes are reported as hazard ratios per 1 SD increase in Pasta age score, with inference based on likelihood ratio tests.
	Disease	Number of samples	Number of events	Hazard ratio	CI Low	CI Hi	P-value	FDR	Covariates Used
	ACC	79	28	0.237472	0.136602	0.412827	2.60302e-08	7.80907e-07	gender;race;ethnicity;year_of_diagnosis_scaled;age_at_diagnosis_scaled
	BLCA	388	174	0.977691	0.834933	1.14486	0.780108	0.900125	gender;race;ethnicity;prior_malignancy;year_of_diagnosis_scaled;age_at_diagnosis_scaled
	BRCA	1079	153	0.942759	0.795434	1.11737	0.499594	0.681265	gender;race;ethnicity;prior_malignancy;year_of_diagnosis_scaled;age_at_diagnosis_scaled
	CESC	290	73	1.02486	0.79004	1.32947	0.852763	0.913675	race;ethnicity;year_of_diagnosis_scaled;age_at_diagnosis_scaled
	COAD	457	96	1.054	0.851091	1.30529	0.630269	0.756323	gender;race;ethnicity;prior_malignancy;year_of_diagnosis_scaled;age_at_diagnosis_scaled
	ESCA	176	74	0.901351	0.705919	1.15089	0.407372	0.641322	gender;race;ethnicity;prior_malignancy;year_of_diagnosis_scaled;age_at_diagnosis_scaled
	GBM	170	136	1.12583	0.953904	1.32874	0.162342	0.324684	gender;race;ethnicity;year_of_diagnosis_scaled;age_at_diagnosis_scaled
	HNSC	520	221	1.07789	0.931697	1.24703	0.309817	0.523979	gender;race;ethnicity;prior_malignancy;year_of_diagnosis_scaled;age_at_diagnosis_scaled
	KICH	65	9	0.969354	0.466788	2.01301	0.933503	0.933503	gender;ethnicity;year_of_diagnosis_scaled;age_at_diagnosis_scaled
	KIRC	537	172	1.17062	0.987661	1.38746	0.0690759	0.176078	gender;race;ethnicity;prior_malignancy;year_of_diagnosis_scaled;age_at_diagnosis_scaled
	KIRP	261	40	0.820645	0.587158	1.14698	0.247114	0.463339	gender;race;ethnicity;prior_malignancy;year_of_diagnosis_scaled;age_at_diagnosis_scaled
	LAML	130	78	1.30119	1.03956	1.62867	0.0242405	0.0998757	gender;race;prior_malignancy;year_of_diagnosis_scaled;age_at_diagnosis_scaled
	LGG	528	136	0.83236	0.689985	1.00411	0.0586918	0.176075	gender;race;ethnicity;prior_malignancy;year_of_diagnosis_scaled;age_at_diagnosis_scaled
	LIHC	363	126	0.754526	0.622535	0.914501	0.00485095	0.0291057	gender;race;ethnicity;prior_malignancy;year_of_diagnosis_scaled;age_at_diagnosis_scaled
	LUAD	506	179	0.954411	0.825338	1.10367	0.531084	0.692718	gender;race;ethnicity;prior_malignancy;year_of_diagnosis_scaled;age_at_diagnosis_scaled
	LUSC	474	209	1.06119	0.915664	1.22985	0.427548	0.641322	gender;race;ethnicity;prior_malignancy;year_of_diagnosis_scaled;age_at_diagnosis_scaled
	MESO	85	73	0.781326	0.628477	0.97135	0.0325673	0.108558	gender;ethnicity;year_of_diagnosis_scaled;age_at_diagnosis_scaled
	OV	419	259	1.14882	1.01473	1.30063	0.0266335	0.0998757	race;ethnicity;year_of_diagnosis_scaled;age_at_diagnosis_scaled
	PAAD	177	93	1.15197	0.947718	1.40024	0.157743	0.324684	gender;race;ethnicity;prior_malignancy;year_of_diagnosis_scaled;age_at_diagnosis_scaled
	PCPG	184	8	0.319236	0.12913	0.789219	0.00925522	0.0462761	gender;race;ethnicity;prior_malignancy;year_of_diagnosis_scaled;age_at_diagnosis_scaled
	PRAD	459	10	0.734022	0.403844	1.33415	0.314387	0.523979	race;ethnicity;prior_malignancy;year_of_diagnosis_scaled;age_at_diagnosis_scaled
	READ	157	27	1.51212	0.968699	2.3604	0.0763003	0.176078	gender;race;ethnicity;prior_malignancy;year_of_diagnosis_scaled;age_at_diagnosis_scaled
	SARC	255	97	0.567409	0.448071	0.718532	3.25733e-06	4.88599e-05	gender;race;ethnicity;prior_malignancy;year_of_diagnosis_scaled;age_at_diagnosis_scaled
	SKCM	456	220	0.807479	0.709386	0.919138	0.00123399	0.00925492	gender;race;ethnicity;prior_malignancy;year_of_diagnosis_scaled;age_at_diagnosis_scaled
	STAD	376	155	0.982913	0.829504	1.16469	0.842755	0.913675	gender;race;ethnicity;year_of_diagnosis_scaled;age_at_diagnosis_scaled
	THCA	512	16	0.981334	0.703784	1.36834	0.912045	0.933503	gender;race;ethnicity;prior_malignancy;year_of_diagnosis_scaled;age_at_diagnosis_scaled
	THYM	119	9	6.2414	2.02801	19.2086	0.000109703	0.00109703	gender;race;ethnicity;prior_malignancy;year_of_diagnosis_scaled;age_at_diagnosis_scaled
	UCEC	541	92	1.05901	0.8606	1.30317	0.588353	0.735441	race;ethnicity;prior_malignancy;year_of_diagnosis_scaled;age_at_diagnosis_scaled
	UCS	55	34	1.14199	0.808209	1.61363	0.45152	0.645028	ethnicity;year_of_diagnosis_scaled;age_at_diagnosis_scaled
	UVM	80	23	1.44401	0.962245	2.16698	0.0723222	0.176078	gender;race;ethnicity;year_of_diagnosis_scaled;age_at_diagnosis_scaled

## Sheet: ST7
	Table S7: Compounds with significant delta age scores across cell lines.
	Delta age scores were calculated for each CMAP L1000 compound sample by subtracting negative control age scores (DMSO) from perturbation age scores.
	For each compound, delta age scores across all doses, times, BRD IDs, and cell lines were pooled and tested against zero using two-sided t-tests with Bonferroni correction.
	Only compounds with |score_pa| ≥ −log10(0.05) are included, where score_pa = −log10(adjusted p-value) × mean(delta age score).
	Compound	Mechanism of action	Number of entries	Number of cell lines	Mean (delta age score)	Median (delta age score)	SD (delta age score)	P-value	Adjusted p-value	Score_pv: -log10(p-value) × mean(delta age score)	Score_pa: -log10(adj. p-value) × mean(delta age score)
	mitoxantrone	Topoisomerase inhibitor	4380	138	24.9	22.5	34.9	1e-300	1e-300	7480	7480
	gemcitabine	Ribonucleotide reductase inhibitor	952	86	24.9	22.3	30.4	8.64e-109	2.67e-104	2700	2580
	floxuridine	RNA synthesis inhibitor	1010	105	21	20.5	24.5	5.69e-123	1.76e-118	2560	2470
	pralatrexate	Dihydrofolate reductase inhibitor	358	14	34.7	34	33.9	1.61e-57	4.99e-53	1970	1810
	mycophenolic-a	IMPDH inhibitor	903	95	22.9	19.9	32.2	6.41e-82	1.98e-77	1860	1750
	obatoclax	BCL inhibitor	620	97	22.1	21.9	24.7	5.55e-81	1.72e-76	1770	1670
	CGP-60474	CDK inhibitor	1300	30	24.3	21.6	45.4	2.76e-73	8.55e-69	1760	1650
	homoharrington	Ribosomal protein inhibitor	926	99	19.9	18.7	27.7	3.39e-86	1.05e-81	1700	1610
	AMG-232	MDM inhibitor	1020	91	22.1	14.2	34.8	1.75e-77	5.42e-73	1700	1600
	TW-37	BCL inhibitor	856	149	18.7	17	25.7	1.02e-80	3.14e-76	1490	1410
	topotecan	Topoisomerase inhibitor	442	25	29.4	28	36.3	1.59e-50	4.91e-46	1470	1330
	mitomycin-c	DNA synthesis inhibitor	1010	98	17.6	17.1	26.6	2.11e-81	6.53e-77	1420	1340
	clofarabine	Ribonucleoside reductase inhibitor	639	19	21.4	18.2	30.4	6.46e-58	2e-53	1230	1130
	daunorubicin	RNA synthesis inhibitor	1480	106	15.3	13.8	34.1	6.62e-61	2.05e-56	921	852
	doxorubicin	Topoisomerase inhibitor	1520	54	15.8	15.7	39	9.35e-52	2.89e-47	805	734
	PMA	PKC activator	749	65	18.2	17.8	33.8	1.74e-43	5.38e-39	780	698
	bruceantin	Ribosomal protein inhibitor	226	13	28	26.8	32.9	1.5e-28	4.63e-24	779	654
	AGN-192403	Imidazoline receptor ligand	217	7	24.9	24.4	27	7.09e-31	2.19e-26	751	639
	dinaciclib	CDK inhibitor	933	35	17.3	14.3	39	3.24e-38	1e-33	648	571
	withaferin-a	IKK inhibitor	2460	32	10.3	8.76	31.5	5.93e-56	1.83e-51	567	521
	PIK-75	PI3K inhibitor	347	77	24.1	26.5	41.1	4.21e-24	1.3e-19	564	455
	teniposide	Topoisomerase inhibitor	383	76	20.4	18.6	33.3	3.43e-28	1.06e-23	559	468
	idarubicin	Topoisomerase inhibitor	790	148	15.3	16.5	32.3	6.68e-37	2.07e-32	555	486
	amsacrine	Topoisomerase inhibitor	471	21	17.7	16.7	31.6	1.1e-29	3.4e-25	512	433
	SN-38	Topoisomerase inhibitor	564	79	15.9	18	29.8	1.58e-32	4.89e-28	506	435
	TAS-103	Topoisomerase inhibitor	300	9	20.6	18.3	32	2.33e-24	7.2e-20	487	394
	anguidine	Protein synthesis inhibitor	373	84	16.3	15.3	25.2	3.9e-30	1.21e-25	479	406
	cytarabine	Ribonucleotide reductase inhibitor	761	23	13.1	10.1	27.5	1.31e-35	4.07e-31	456	398
	CD-437	Retinoid receptor agonist	310	74	19.3	17.9	30.9	5.28e-24	1.63e-19	450	363
	cladribine	Adenosine deaminase inhibitor	523	17	15.3	12.2	29.8	1.74e-28	5.38e-24	426	357
	OTS-167	MELK inhibitor	522	25	18.6	15	40.4	1.25e-23	3.87e-19	426	342
	alvocidib	CDK inhibitor	1810	109	11.1	8.12	35.3	9.35e-39	2.89e-34	422	372
	etoposide	Topoisomerase inhibitor	779	24	13.9	12.5	32.2	5.97e-31	1.84e-26	421	358
	trifluridine	Thymidylate synthase inhibitor	583	16	13.4	10.5	25.8	7.29e-32	2.26e-27	416	356
	camptothecin	Topoisomerase inhibitor	1330	101	11.1	11.6	32.3	5.29e-34	1.63e-29	369	319
	cephaeline	Unknown	55	12	34.5	30.7	30.8	3.11e-11	9.63e-07	362	208
	amanitin	RNA polymerase inhibitor	35	1	52	47.8	46.5	1.38e-07	0.00426	357	123
	chromomycin-a3	Unknown	58	17	38.6	36.3	40.1	8.5e-10	2.63e-05	350	177
	PAC-1	Caspase activator	338	96	14.2	12.6	23.2	3.24e-25	1e-20	348	284
	5-iodotubercidin	Adenosine kinase inhibitor	217	20	23.5	19	41.7	1.1e-14	3.4e-10	328	223
	cdk/crk-inhibitor	CDK inhibitor	18	2	44.4	49.2	20.4	5.01e-08	0.00155	324	125
	irinotecan	Topoisomerase inhibitor	585	22	13.4	11.3	30.2	1.42e-24	4.4e-20	319	259
	cebranopadol	Opioid receptor agonist	15	2	42.8	38.5	15.4	3.8e-08	0.00118	317	125
	BRD-K92158425	Unknown	30	8	39.3	37.9	27.4	1.18e-08	0.000366	312	135
	BMS-387032	CDK inhibitor	668	17	13.5	12.8	34.1	7.76e-23	2.4e-18	298	237
	O-PHENYLENEDIAMINE.2HCL	Unknown	22	1	51.4	43.1	37.5	2.28e-06	0.0705	290	59.2
	Gossypetin	Unknown	393	8	14.9	13.3	30.7	7.48e-20	2.31e-15	285	218
	BRD-K14888712	Unknown	23	1	43.8	52.7	29.1	3.23e-07	0.00998	284	87.6
	nutlin-3	MDM inhibitor	1830	156	7.87	4.03	26.3	4.37e-36	1.35e-31	278	243
	fdcyd	DNA methyltransferase inhibitor	345	33	16.4	13.9	33.9	1.45e-17	4.49e-13	277	203
	mycophenolate-mofetil	IMPDH inhibitor	805	56	12	8.78	32.9	9.89e-24	3.06e-19	276	222
	BRD-K88135829	Unknown	32	2	39.7	47.5	33	1.3e-07	0.00402	273	95
	SPP-301	Endothelin receptor antagonist	256	29	14.1	11.3	22.5	4.04e-20	1.25e-15	273	209
	RVE-VIII-11	Unknown	181	10	18	16	27.4	8.49e-16	2.63e-11	272	191
	7-hydroxystaurosporine	CDK inhibitor	102	2	22.5	18.5	27.8	9.51e-13	2.94e-08	270	169
	BRD-A63236097	Unknown	564	15	11	9.1	24.7	3.79e-24	1.17e-19	259	209
	epirubicin	Topoisomerase inhibitor	910	104	11.2	10.3	32.8	1.19e-23	3.68e-19	257	207
	4-NITROPYRENE	Unknown	31	2	33.4	38.1	24.7	2.3e-08	0.00071	255	105
	R-547	CHK inhibitor	951	92	9.45	8.31	26	1.97e-27	6.1e-23	252	210
	BRD-K93830491	Unknown	70	9	26.8	28.7	30.8	4.09e-10	1.26e-05	252	131
	DAC-009	Unknown	174	2	20	16.5	33.4	2.9e-13	8.98e-09	251	161
	hydroxyprogesterone-caproate	Steroidal progestin	18	1	47.9	50.3	31.7	6.52e-06	0.202	249	33.3
	genz-644282	Topoisomerase inhibitor	279	13	16.6	15.1	32.7	1.26e-15	3.9e-11	247	173
	palbociclib	CDK inhibitor	1830	105	7.16	7.02	24.2	3.27e-35	1.01e-30	247	215
	emetine	Protein synthesis inhibitor	1030	156	10.5	9.07	32.2	2.93e-24	9.06e-20	247	200
	SC-144	STAT inhibitor	63	23	25.5	22.8	26.8	2.26e-10	6.99e-06	246	132
	3-Cl-AHPC	Akt inhibitor	183	10	19.5	17.2	33.8	4.62e-13	1.43e-08	240	153
	raltitrexed	Thymidylate synthase inhibitor	255	14	16.5	15.5	31.4	3.32e-15	1.03e-10	239	165
	ingenol-mebutate	PKC activator	296	13	17.2	16.7	36.5	1.41e-14	4.37e-10	238	161
	DAC-013	Unknown	180	2	17.5	13.6	28.7	5.18e-14	1.6e-09	232	154
	maxacalcitol	Vitamin D receptor agonist	562	16	11.3	10.2	27.3	3.67e-21	1.14e-16	231	180
	AZD-3463	ALK inhibitor	124	5	22.8	21.1	35.9	1.11e-10	3.44e-06	227	124
	glutamine	Unknown	106	4	19.3	18.1	25.4	4.45e-12	1.37e-07	219	132
	ganetespib	HSP inhibitor	313	9	12.7	11.5	24.8	1.12e-17	3.47e-13	216	159
	nocodazole	Microtubule inhibitor	670	93	8.75	8.65	20.8	2.04e-25	6.32e-21	216	177
	uracil-mustard	DNA synthesis inhibitor	33	2	30	26.6	24.7	7.01e-08	0.00217	214	79.8
	RITA	MDM inhibitor	880	150	8.06	6.15	21.5	6.25e-27	1.93e-22	211	175
	brequinar	Dihydroorotate dehydrogenase inhibitor	348	14	15	13.2	34.6	1.09e-14	3.38e-10	209	142
	eriodictyol	Cytochrome P450 inhibitor	247	14	15.8	12.4	31.6	1.4e-13	4.32e-09	203	132
	ST-059620	Unknown	178	2	15.2	14.3	25.1	8.09e-14	2.5e-09	200	131
	methylene-blue	Tau aggregation inhibitor	287	53	15.1	13.8	32.6	7.75e-14	2.39e-09	199	131
	MST-312	Telomerase inhibitor	371	66	12.5	10.1	27.8	1.54e-16	4.75e-12	198	142
	BRD-K31542390	Unknown	116	15	20.5	19.9	31.8	2.36e-10	7.29e-06	198	105
	BU-239	Unknown	265	17	15	11.2	31.1	9.7e-14	3e-09	195	128
	gossypin	Unknown	179	2	14.9	14	24.8	1.36e-13	4.2e-09	192	125
	VU-0418946-1	HIF modulator	266	17	16.4	12.9	36.3	2.19e-12	6.76e-08	191	117
	LY-2603618	CHK inhibitor	400	46	10.7	8.48	23.5	2.82e-18	8.71e-14	189	140
	ingenol	PKC activator	286	52	15.5	13.9	34.9	7.64e-13	2.36e-08	188	118
	fluorouracil	RNA synthesis inhibitor	801	16	8.76	7.67	25.2	1.08e-21	3.33e-17	184	144
	JW-7-24-1	Unknown	519	19	10.6	9.99	27	8.03e-18	2.48e-13	181	133
	WZ-3105	CLK inhibitor	355	13	14.7	10.7	37	6.49e-13	2.01e-08	179	113
	morin	Unknown	179	2	14.1	12.9	23.8	2.8e-13	8.65e-09	176	113
	LB-42708	Farnesyltransferase inhibitor	213	29	12	9.22	20.6	2.52e-15	7.8e-11	176	122
	BRD-K41172353	Unknown	35	3	30	28.3	30.7	1.64e-06	0.0507	174	38.9
	SCH-900776	CHK inhibitor	67	23	16.5	18.1	17.4	7.32e-11	2.26e-06	168	93.3
	DAC-012	Unknown	178	2	16.4	15.2	31.6	7.4e-11	2.29e-06	167	92.8
	mitomycin	DNA synthesis inhibitor	36	1	29.2	27.4	31.1	2.39e-06	0.0739	164	33
	methotrexate	Dihydrofolate reductase inhibitor	227	13	16	16.6	35.3	7.88e-11	2.44e-06	162	89.8
	BRD-A10934835	Unknown	18	2	33.8	30.3	24.2	1.7e-05	0.524	161	9.47
	KPT-330	Unknown	311	10	11.5	10.6	24.8	9.62e-15	2.98e-10	161	109
	norethynodrel	Steroidal progestin	32	2	25.4	24.9	23.1	6.77e-07	0.0209	157	42.6
	barasertib-HQPA	Aurora kinase inhibitor	1670	115	6.22	4.94	23.8	8.68e-26	2.68e-21	156	128
	BGT-226	PI3K inhibitor	374	26	11.5	9.5	28.1	2.91e-14	9.01e-10	155	104
	narciclasine	LIM kinase activator	389	70	11.5	12	28.9	3.45e-14	1.07e-09	155	103
	serdemetan	MDM inhibitor	915	114	7.38	6.21	22.8	1.18e-21	3.64e-17	155	121
	SAR405838	Unknown	69	24	20	15.7	26.3	2.41e-08	0.000746	152	62.5
	ST-057710	Unknown	179	2	13.8	10.5	25.2	9.33e-12	2.88e-07	152	90
	BRD-K96088139	Unknown	33	2	31	24.3	34.5	1.26e-05	0.389	152	12.7
	aphidicolin	DNA synthesis inhibitor	350	13	10.4	8.38	23.7	4.34e-15	1.34e-10	150	103
	BRD-K95910931	Unknown	89	3	18.5	14.2	27.5	8.93e-09	0.000276	149	65.9
	BRD-K85095987	Unknown	72	8	18.3	21.1	24.2	1.33e-08	0.000411	144	62.1
	resveratrol	SIRT activator	1430	89	6.92	5.2	27.1	1.83e-21	5.67e-17	143	112
	BRD-K38704569	Unknown	19	2	24.3	23.4	15.3	1.71e-06	0.053	140	31
	verrucarin-a	Protein synthesis inhibitor	64	18	27.3	32.4	44.9	7.7e-06	0.238	140	17
	myricetin	Androgen receptor agonist	244	10	13.2	7.54	29.6	2.97e-11	9.19e-07	139	79.8
	CGM-097	MDM inhibitor	69	23	18.4	12.4	24.4	2.96e-08	0.000917	139	56
	AZD-3514	Androgen receptor modulator	568	16	10.3	7.44	31.7	4.36e-14	1.35e-09	138	91.3
	alpha-tocopherol	Unknown	107	4	15.2	14.6	23.5	1.08e-09	3.33e-05	136	68.1
	BRD-K95196255	Unknown	53	8	23.8	23.3	32.5	2.21e-06	0.0685	134	27.7
	CGS-15943	Adenosine receptor antagonist	786	91	9.01	3.61	31	1.35e-15	4.18e-11	134	93.5
	wortmannin	PI3K inhibitor	4970	87	4.57	3.79	28.2	5.89e-30	1.82e-25	134	113
	THZ-1	CDK inhibitor	17	2	27.9	27.8	19.4	2.05e-05	0.632	131	5.56
	mebendazole	Microtubule inhibitor	787	23	7.78	7.4	25.1	1.77e-17	5.48e-13	130	95.4
	talazoparib	PARP inhibitor	485	15	10.4	10.5	30.6	3.13e-13	9.67e-09	130	83.5
	LY-2606368	CHK inhibitor	68	24	17.9	20.4	24.1	5.77e-08	0.00178	129	49.1
	CI-994	HDAC inhibitor	59	9	27.4	17.4	45.5	2.09e-05	0.645	128	5.22
	SIB-1893	Glutamate receptor antagonist	129	15	15.8	11.3	29	7.86e-09	0.000243	128	57.1
	AG-1024	IGF-1 inhibitor	54	1	19.5	16.6	24.7	3.67e-07	0.0114	126	38
	MRE-269	Prostanoid receptor agonist	95	4	18.8	15.4	33	2.47e-07	0.00763	124	39.9
	SB-218078	CHK inhibitor	325	40	10.2	9.66	24.6	8.27e-13	2.56e-08	123	77.3
	BRD-K73610817	Unknown	52	8	21.9	21.8	30.3	3.46e-06	0.107	120	21.2
	ciclopirox	Membrane integrity inhibitor	165	8	15.3	13.5	33.1	1.64e-08	0.000507	119	50.4
	BRD-K01737880	Unknown	443	9	11.1	7.97	34.2	2.36e-11	7.3e-07	118	68.4
	BRD-A47816767	Unknown	53	8	22.2	14	31.8	5.04e-06	0.156	118	17.9
	BRD-K04883440	Unknown	91	1	12	11.2	16.1	2.53e-10	7.82e-06	115	61.3
	MW-MITF24	Unknown	106	4	14.2	12.4	23.5	1.06e-08	0.000328	113	49.5
	bisindolylmaleimide-ix	PKC inhibitor	150	19	16.6	8.05	36.9	1.65e-07	0.00511	112	38
	BRD-A38479395	Unknown	34	1	22.6	26.6	25.5	1.1e-05	0.339	112	10.6
	ABT-751	Microtubule inhibitor	797	150	6.71	4.75	21.8	1.89e-17	5.84e-13	112	82.1
	KUC107191N	Unknown	95	4	15.3	14.2	25.4	6.1e-08	0.00189	111	41.8
	BRD-A24021119	Unknown	54	8	21.3	25.1	31.4	7.09e-06	0.219	110	14
	pyrvinium-pamoate	Akt inhibitor	262	75	12.8	12.3	33.9	3.34e-09	0.000103	109	51.1
	BRD-K47738216	Unknown	52	2	17.5	15.7	22.1	6.07e-07	0.0188	109	30.2
	RG7112	MDM inhibitor	69	24	17	12.2	25.2	4.15e-07	0.0128	108	32.1
	rucaparib	PARP inhibitor	1100	163	5.82	5.17	21.1	3.03e-19	9.38e-15	108	81.6
	quinoclamine	NFKB pathway inhibitor	240	72	12.5	8.7	31.6	3.79e-09	0.000117	105	49.1
	o-aminoazotoluene	Unknown	39	2	22	19.1	28.2	1.96e-05	0.606	103	4.77
	BRD-K34317671	Unknown	32	2	22	19	25	2.25e-05	0.697	102	3.46
	BRD-K60870698	Unknown	50	8	21.7	18	32.5	2.05e-05	0.633	102	4.3
	YM-155	Survivin inhibitor	1020	157	7.01	6.12	27.9	3.19e-15	9.85e-11	102	70.1
	BRD-K00540336	Unknown	101	10	14.3	9.23	25	9.55e-08	0.00295	101	36.2
	decitabine	DNA methyltransferase inhibitor	1240	57	6.01	5.51	24.7	3.05e-17	9.42e-13	99.2	72.3
	tenovin-6	SIRT inhibitor	43	24	17.8	14.3	21.7	3.07e-06	0.095	98.1	18.2
	dactinomycin	RNA polymerase inhibitor	82	12	20.3	22.3	40.1	1.64e-05	0.506	97.2	6
	AVN-944	IMPDH inhibitor	338	13	10.7	7.34	31.1	8.7e-10	2.69e-05	96.7	48.8
	BRD-K87434936	Unknown	77	10	17.5	11.9	30.5	3.22e-06	0.0995	96	17.5
	pemetrexed	Thymidylate synthase inhibitor	331	77	10.5	7.68	30.3	8.15e-10	2.52e-05	95.8	48.5
	RG-7388	MDM inhibitor	339	13	11	6.7	33	2.2e-09	6.79e-05	95.4	45.9
	rigosertib	PLK inhibitor	554	26	8.28	6.37	27.5	4.26e-12	1.32e-07	94.2	57
	BRD-K29251608	Unknown	102	11	15.2	13.2	29.4	9.03e-07	0.0279	92.1	23.7
	torin-2	MTOR inhibitor	475	19	8.41	7.91	26.6	1.87e-11	5.77e-07	90.3	52.5
	triptolide	Unknown	569	82	9.76	9.17	37.6	1.13e-09	3.5e-05	87.3	43.5
	BRD-K64863641	Unknown	72	8	17.3	12.7	30.9	9.58e-06	0.296	87	9.16
	Ro-28-1675	Glucokinase activator	310	72	11.2	7.55	34.4	2.03e-08	0.000628	86.5	36
	tunicamycin	GLCNAC phosphotransferase inhibitor	299	21	10.9	9.96	32.3	1.52e-08	0.00047	85.1	36.2
	BRD-K59058747	Unknown	115	4	12.2	12.4	22.9	1.04e-07	0.0032	84.9	30.3
	sirolimus	MTOR inhibitor	5000	114	3.77	1.91	26.7	3.26e-23	1.01e-18	84.7	67.8
	BRD-K91663486	Unknown	170	10	12.5	12.4	30.1	1.95e-07	0.00602	84.1	27.8
	BRD-K63423329	Unknown	102	10	15	12.4	30.3	2.54e-06	0.0784	83.8	16.6
	aflatoxin-b1	Unknown	133	7	13.6	13.5	30.2	7.34e-07	0.0227	83.7	22.4
	DAC-004	Unknown	180	2	12.3	10.7	30.4	1.78e-07	0.0055	83.2	27.9
	BRD-K60391168	Unknown	101	12	14.9	6.84	30.2	2.78e-06	0.0859	82.9	15.9
	BRD-K41790758	Unknown	132	6	14.3	7.7	32.9	1.69e-06	0.0522	82.8	18.4
	adarotene	Retinoid receptor agonist	336	14	8.89	6.3	25.8	8.43e-10	2.61e-05	80.7	40.8
	parbendazole	Tubulin inhibitor	948	152	5.8	5.62	22.8	1.31e-14	4.04e-10	80.6	54.5
	JNJ-7706621	CDK inhibitor	604	97	7.01	6.27	24.3	3.4e-12	1.05e-07	80.4	48.9
	BRD-K91583156	Unknown	138	8	12.7	11.7	28.4	5.53e-07	0.0171	79.6	22.5
	CMAP-AZD-1152HQPA	Unknown	166	3	15	9.02	40.9	4.97e-06	0.154	79.5	12.2
	AT-7519	CDK inhibitor	1030	27	6.5	4.15	29	1.19e-12	3.67e-08	77.5	48.3
	BRD-K85822033	Unknown	95	4	14.5	11.1	29.1	4.63e-06	0.143	77.4	12.2
	olaparib	PARP inhibitor	2270	170	4.34	2.78	23.6	3.26e-18	1.01e-13	75.9	56.4
	merimepodib	IMPDH inhibitor	301	9	8.23	6	22.4	7.34e-10	2.27e-05	75.2	38.2
	BRD-K30612446	Unknown	90	3	13.7	13	26.4	3.65e-06	0.113	74.7	13
	bosutinib	Src inhibitor	1350	42	5.02	3.56	22.9	1.73e-15	5.36e-11	74.1	51.5
	BRD-K94489270	Unknown	70	9	14.3	12.9	24.6	6.88e-06	0.213	74	9.63
	BRD-A54194844	Unknown	52	8	16	14.2	24.8	2.41e-05	0.746	73.7	2.03
	SA-86418	Unknown	34	3	16	19.7	19.1	2.56e-05	0.79	73.5	1.64
	BRD-K87125912	Unknown	169	10	11.7	9.47	29.3	6.82e-07	0.0211	71.9	19.5
	niclosamide	STAT inhibitor	802	85	7.27	4.6	31.7	1.48e-10	4.58e-06	71.5	38.8
	MLN-8054	Mitotic inhibitor	1170	29	6.26	3.04	30.5	4.37e-12	1.35e-07	71.1	43
	CX-5461	Unknown	705	23	6.09	4.03	22.7	2.69e-12	8.31e-08	70.5	43.1
	NVP-ADW742	IGF-1 inhibitor	69	3	12.3	13.7	20.2	3.37e-06	0.104	67.3	12.1
	SB-202190	P38 MAPK inhibitor	258	21	9.17	8.67	26.3	5.41e-08	0.00167	66.6	25.5
	mibefradil	T-type calcium channel blocker	428	17	7.19	6.1	23.7	9.06e-10	2.8e-05	65	32.7
	BRD-K42197878	Unknown	97	11	10.7	10.8	20.2	9.61e-07	0.0297	64.5	16.4
	JMW-MITF1	Unknown	107	4	11.3	11	23.7	3.08e-06	0.0953	62.4	11.6
	arglabin	Farnesyltransferase inhibitor	551	38	6.68	5.8	24.7	4.69e-10	1.45e-05	62.3	32.3
	GSK-1070916	Aurora kinase inhibitor	1010	29	5.74	4	27	2.35e-11	7.27e-07	61	35.2
	BRD-K41335306	Unknown	155	10	11.7	10.6	31.5	7.37e-06	0.228	60.3	7.54
	valrubicin	DNA inhibitor	377	14	7.89	6.88	26.9	2.41e-08	0.000747	60.1	24.7
	BRD-K50511260	Unknown	136	8	11.9	7.88	30.2	9.52e-06	0.294	59.8	6.32
	tozasertib	JAK inhibitor	2700	178	4.02	2.43	26.8	1.04e-14	3.2e-10	56.2	38.1
	pacritinib	JAK inhibitor	157	5	9.33	8.04	23.2	1.32e-06	0.0409	54.9	13
	MK-1775	WEE1 kinase inhibitor	1140	89	5.4	4.11	27.8	9e-11	2.78e-06	54.3	30
	pyrimethamine	Unknown	471	21	8.05	7.45	33.1	2.02e-07	0.00624	53.9	17.7
	BRD-K13077924	Unknown	95	4	11.2	10.8	24	1.74e-05	0.538	53.1	3.01
	barasertib	Aurora kinase inhibitor	274	13	6.9	4.84	20.1	3.33e-08	0.00103	51.6	20.6
	carbendazim	Unknown	121	3	8.28	5.88	17.3	6.4e-07	0.0198	51.3	14.1
	kenpaullone	CDK inhibitor	348	44	7.51	8.17	26.4	2.04e-07	0.0063	50.2	16.5
	auranofin	Unknown	540	56	6.64	2.7	27.4	2.93e-08	0.000907	50	20.2
	BRD-K38024286	Unknown	183	5	9.1	7.34	25.8	3.8e-06	0.117	49.3	8.47
	AG-14361	PARP inhibitor	898	149	4.81	3.73	21.8	6.51e-11	2.01e-06	49	27.4
	axitinib	PDGFR inhibitor	907	99	4.86	3.44	22.4	1e-10	3.1e-06	48.6	26.8
	BRD-K74461819	Unknown	173	10	10.1	10.2	30.3	1.92e-05	0.595	47.8	2.29
	JNK-9L	JNK inhibitor	443	21	8.26	4.71	36	1.89e-06	0.0586	47.3	10.2
	PF-03814735	Unknown	344	14	7.26	7.22	26	3.61e-07	0.0112	46.8	14.2
	TPCA-1	IKK inhibitor	1120	79	5.4	2.65	30.5	3.83e-09	0.000118	45.5	21.2
	BRD-K70739429	Unknown	203	5	6.91	5.06	18.5	2.76e-07	0.00853	45.3	14.3
	CHEMBL-1222381	Neural stem cell inducer	195	72	9.46	11.6	30.1	1.82e-05	0.563	44.9	2.37
	sorafenib	KIT inhibitor	1790	108	3.88	2.79	23.5	4.11e-12	1.27e-07	44.2	26.8
	prostratin	Unknown	148	11	9.51	6.36	26.5	2.33e-05	0.719	44.1	1.36
	aminopurvalanol-a	CDK inhibitor	192	17	8.34	3.16	24.8	5.86e-06	0.181	43.7	6.19
	PHA-848125	CDK inhibitor	412	15	6.91	4.81	27.7	6.13e-07	0.019	42.9	11.9
	BX-795	IKK inhibitor	765	90	5.42	2.89	26.2	1.46e-08	0.000452	42.5	18.1
	SB-203580	P38 MAPK inhibitor	806	32	5.17	4.85	25.7	1.64e-08	0.000508	40.2	17
	D-64131	Microtubule inhibitor	218	39	8.17	9.76	27	1.28e-05	0.397	40	3.28
	rotenone	Mitochondrial complex I inhibitor	504	80	5.9	3.84	25.1	1.89e-07	0.00583	39.7	13.2
	PD-407824	Unknown	161	14	8.48	7.23	24.6	2.25e-05	0.697	39.4	1.33
	BRD-K29107232	Unknown	363	10	6.78	4.81	26.6	1.75e-06	0.0542	39	8.58
	STA-5326	Interleukin synthesis inhibitor	385	14	5.83	5.46	21.6	2.07e-07	0.0064	38.9	12.8
	GW-843682X	PLK inhibitor	1240	95	4.32	4.22	24.7	9.86e-10	3.05e-05	38.9	19.5
	doramapimod	P38 MAPK inhibitor	1000	29	4.33	3.64	22.7	2.25e-09	6.95e-05	37.4	18
	fluvastatin	HMGCR inhibitor	374	18	6.2	3.8	24.1	9.83e-07	0.0304	37.3	9.41
	KIN001-043	Unknown	296	15	6.78	6.2	24.7	3.58e-06	0.111	36.9	6.48
	A-443654	Unknown	747	33	6.02	2.77	33.1	8.5e-07	0.0263	36.5	9.51
	rebastinib	VEGFR inhibitor	392	25	6.41	3.57	26.5	2.36e-06	0.0731	36.1	7.28
	JNK-IN-5A	Unknown	400	22	6.11	4.45	25.3	1.99e-06	0.0616	34.8	7.4
	pitavastatin	HMGCR inhibitor	387	17	6.3	5.72	26.3	3.38e-06	0.104	34.5	6.18
	fludarabine	DNA synthesis inhibitor	770	98	4.51	2.88	22.3	2.78e-08	0.000858	34.1	13.8
	GDC-0349	Pim kinase inhibitor	322	29	5.25	5.44	18.1	3.52e-07	0.0109	33.9	10.3
	OTX-015	Unknown	475	13	6.37	5.64	30.3	5.9e-06	0.182	33.3	4.71
	disulfiram	TRPV agonist	530	40	5.43	4.25	25	7.98e-07	0.0247	33.1	8.73
	tivantinib	Tyrosine kinase inhibitor	979	30	4.29	4.1	23.8	2.15e-08	0.000666	32.9	13.6
	PCI-34051	HDAC inhibitor	594	11	5.28	5.09	25.5	6.19e-07	0.0191	32.8	9.07
	fenbendazole	Tubulin inhibitor	235	15	6.76	4.5	23.5	1.53e-05	0.472	32.6	2.2
	albendazole	Unknown	578	22	6.06	4.51	31.5	4.73e-06	0.146	32.3	5.06
	HG-5-88-01	Unknown	521	20	5.6	3.73	26.4	1.71e-06	0.0527	32.3	7.15
	BRD-K03641750	Unknown	481	10	5.85	4.85	27.2	3.08e-06	0.0951	32.2	5.98
	KUC111774N	Unknown	791	10	6.08	4.95	39.1	1.37e-05	0.423	29.6	2.27
	AZD-8055	MTOR inhibitor	1170	133	3.98	3.9	24.7	4.88e-08	0.00151	29.1	11.2
	BRD-K78306794	Unknown	203	5	5.72	5.37	18	1.01e-05	0.313	28.6	2.89
	inhibitor-BEC	Arginase inhibitor	343	74	5.78	6.01	24.2	1.37e-05	0.425	28.1	2.15
	QL-XI-92	Unknown	638	29	4.85	4.81	25.3	1.69e-06	0.0522	28	6.21
	tivozanib	VEGFR inhibitor	1430	93	3.74	2.03	25.8	5.05e-08	0.00156	27.3	10.5
	amlodipine	Calcium channel blocker	989	96	3.64	2.08	20.6	3.69e-08	0.00114	27	10.7
	NVP-BEZ235	MTOR inhibitor	2400	157	3.12	2.68	26.4	7.52e-09	0.000232	25.4	11.4
	KW-2449	FLT3 inhibitor	726	26	4.21	3.19	23.2	1.27e-06	0.0394	24.8	5.91
	crizotinib	ALK inhibitor	2120	116	3.13	2.66	25.2	1.25e-08	0.000385	24.7	10.7
	lonafarnib	Farnesyltransferase inhibitor	546	39	4.53	4.12	23.4	7.81e-06	0.242	23.1	2.79
	GDC-0068	Akt inhibitor	1230	37	3.38	2.73	22.4	1.51e-07	0.00467	23	7.87
	midostaurin	KIT inhibitor	1080	38	3.68	0.793	24.2	6.58e-07	0.0204	22.7	6.22
	tamoxifen	Estrogen receptor antagonist	1640	90	3.64	2.06	30.2	1.2e-06	0.037	21.6	5.21
	amuvatinib	KIT inhibitor	1120	29	3.39	2.44	22.4	5.33e-07	0.0165	21.2	6.04
	BIX-01294	DNA methyltransferase inhibitor	784	52	4.21	3.62	26.8	1.22e-05	0.377	20.7	1.78
	AT-7867	Unknown	503	28	4.16	3.24	21.2	1.28e-05	0.397	20.3	1.67
	calcitriol	Vitamin D receptor agonist	1750	146	2.91	2.36	22.8	1.1e-07	0.0034	20.3	7.2
	LFM-A13	BTK inhibitor	750	94	4	2.84	24.8	1.11e-05	0.342	19.8	1.86
	oncrasin-1	Unknown	553	84	3.12	3.54	14.4	4.76e-07	0.0147	19.7	5.71
	DL-PDMP	Glucosyltransferase inhibitor	843	149	3.3	3.03	19.6	1.27e-06	0.0392	19.4	4.64
	chelidonine	Unknown	628	87	3.43	3.31	18.2	3.04e-06	0.0941	18.9	3.52
	cyclosporin-a	Calcineurin inhibitor	1140	86	3.32	2.62	25.3	1.13e-05	0.348	16.4	1.52
	torin-1	MTOR inhibitor	1720	26	-3.14	-3.32	25.4	3.43e-07	0.0106	-20.3	-6.2
	dasatinib	KIT inhibitor	3640	123	-2.37	-2.69	23.4	9.99e-10	3.09e-05	-21.4	-10.7
	bms	Unknown	308	12	-4.62	-4.76	17.4	4.66e-06	0.144	-24.6	-3.89
	SB-2343	MTOR inhibitor	348	12	-5.27	-2.54	22.2	1.3e-05	0.401	-25.7	-2.09
	entinostat	HDAC inhibitor	2340	135	-3.07	-2.82	25.2	4.08e-09	0.000126	-25.8	-12
	fmk	Unknown	304	12	-4.9	-4.64	17.7	2.25e-06	0.0694	-27.7	-5.68
	tedizolid	Unknown	305	13	-5.73	-6.35	22.7	1.44e-05	0.444	-27.8	-2.02
	SB-939	HDAC inhibitor	705	23	-5.11	-4.87	29	3.34e-06	0.103	-28	-5.04
	mocetinostat	HDAC inhibitor	427	32	-6.03	-6.41	28.8	1.97e-05	0.608	-28.4	-1.3
	ponatinib	FLT3 inhibitor	1030	105	-3.99	-4.03	22.6	1.96e-08	0.000605	-30.8	-12.8
	digoxin	Cardiac glycoside	999	100	-4.91	-3.59	30.7	5.23e-07	0.0162	-30.9	-8.8
	TAK-733	MEK inhibitor	377	14	-5.68	-5.03	22.7	1.8e-06	0.0558	-32.6	-7.12
	BRD-K07303502	Unknown	459	70	-6.21	-5.93	28.9	5.38e-06	0.166	-32.7	-4.83
	PD-184352	MEK inhibitor	1170	32	-4.19	-4.14	24.8	9.34e-09	0.000289	-33.6	-14.8
	alpelisib	PI3K inhibitor	651	27	-5.37	-4.15	24.5	3.18e-08	0.000983	-40.3	-16.2
	BRD-K68796717	Unknown	130	2	-8.54	-8.06	21.5	1.32e-05	0.409	-41.7	-3.32
	TWS-119	GSK-3 inhibitor	561	41	-5.76	-5.44	24.8	5.32e-08	0.00165	-41.9	-16
	digitoxin	Cardiac glycoside	613	92	-6.04	-4.96	27.2	5.63e-08	0.00174	-43.8	-16.7
	BRD-K93577185	Unknown	89	9	-9.87	-12.8	20.8	2.31e-05	0.713	-45.8	-1.45
	BRD-U73308409	Unknown	144	2	-9.77	-9.31	26.4	1.77e-05	0.547	-46.4	-2.56
	KO-143	Breast cancer resistance protein inhibitor	192	72	-9.02	-8.76	26.4	4.38e-06	0.136	-48.3	-7.83
	BRD-K13665559	Unknown	155	2	-6.99	-7.02	14.3	9.19e-09	0.000284	-56.2	-24.8
	AZD-8330	MEK inhibitor	850	21	-5.89	-5.57	26.8	2.32e-10	7.19e-06	-56.8	-30.3
	droxinostat	HDAC inhibitor	82	14	-12	-9.68	23.7	1.72e-05	0.533	-57.1	-3.28
	AS-703026	MEK inhibitor	438	22	-6.71	-6.12	23.1	2.69e-09	8.32e-05	-57.5	-27.4
	BRD-K84924563	Unknown	233	72	-8.62	-5.68	23.7	7.92e-08	0.00245	-61.2	-22.5
	BRD-K77888550	Unknown	56	9	-12.9	-14.8	19.4	6.92e-06	0.214	-66.4	-8.63
	BRD-K32048092	Unknown	84	2	-12.7	-11.1	23.6	4.31e-06	0.133	-68.1	-11.1
	Merck60	HDAC inhibitor	497	33	-8.01	-6.79	29.5	2.74e-09	8.48e-05	-68.5	-32.6
	ouabain	Cardiac glycoside	342	16	-10.9	-8.69	39.1	4.26e-07	0.0132	-69.4	-20.5
	copanlisib	PI3K inhibitor	309	12	-7.67	-5.55	17.9	6.07e-13	1.88e-08	-93.7	-59.2
	BRD-K27859162	Unknown	198	5	-9.2	-6.95	18.4	3.15e-11	9.73e-07	-96.6	-55.3
	AS-605240	PI3K inhibitor	1720	140	-4.9	-3.67	21.3	6.08e-21	1.88e-16	-99.1	-77.1
	scriptaid	HDAC inhibitor	249	15	-13.1	-11.8	35.7	2.26e-08	0.0007	-100	-41.3
	WH-4-025	Salt-inducible kinase inhibitor	261	13	-11	-9.38	27.8	7.76e-10	2.4e-05	-100	-50.8
	linifanib	PDGFR inhibitor	1340	41	-6.43	-5.21	27.4	2.49e-17	7.69e-13	-107	-77.9
	repsox	TGF beta receptor inhibitor	18	2	-20.2	-25.2	13	4.66e-06	0.144	-108	-17
	ibrutinib	BTK inhibitor	2740	119	-4.27	-3.82	20.5	3.46e-27	1.07e-22	-113	-93.8
	BRD-U29336476	Unknown	63	14	-18.7	-19.6	25.7	2.76e-07	0.00852	-123	-38.7
	BRD-K84709923	Unknown	40	21	-18.9	-15.5	18.7	1.55e-07	0.00481	-129	-43.8
	GP-42	Unknown	44	8	-26.4	-30.4	34.7	8.52e-06	0.263	-134	-15.3
	digitoxigenin	Cardiac glycoside	56	8	-22.1	-20.4	29.3	6.06e-07	0.0187	-137	-38.1
	NSC-632839	Ubiquitin specific protease inhibitor	404	78	-13.1	-11.8	35	4.53e-13	1.4e-08	-161	-102
	piperlongumine	Unknown	413	77	-12.7	-10.4	32.9	4.41e-14	1.36e-09	-169	-112
	HC-toxin	HDAC inhibitor	101	19	-19.5	-19.4	27.9	2.64e-10	8.16e-06	-187	-99.1
	selumetinib	MEK inhibitor	2520	178	-5.86	-6.22	24	1.35e-33	4.16e-29	-192	-166
	belinostat	HDAC inhibitor	1000	33	-9.41	-8.26	28.4	1.71e-24	5.3e-20	-224	-181
	ONX-0914	Proteasome inhibitor	14	2	-36.7	-40.2	15.2	6.04e-07	0.0187	-228	-63.4
	JNJ-26481585	HDAC inhibitor	559	28	-13.5	-14.7	33	1.37e-20	4.23e-16	-268	-208
	PCI-24781	HDAC inhibitor	548	21	-12.4	-9.21	26.1	6.83e-26	2.11e-21	-311	-256
	LY-2090314	GSK-3 inhibitor	353	14	-16.3	-13.9	31.3	3.71e-20	1.15e-15	-317	-243
	trametinib	MEK inhibitor	1620	107	-8.01	-8.24	22.7	3.45e-43	1.07e-38	-340	-304
	CT-200783	Unknown	194	72	-21.9	-21.6	31.9	5.97e-18	1.85e-13	-377	-279
	ISOX	HDAC inhibitor	219	75	-23.6	-25.7	33.3	3.55e-21	1.1e-16	-483	-377
	romidepsin	HDAC inhibitor	402	14	-25.5	-23.6	38.1	3.08e-34	9.51e-30	-854	-740
	dacinostat	HDAC inhibitor	573	27	-20.9	-19.6	29.6	2.19e-52	6.79e-48	-1080	-986
	apicidin	HDAC inhibitor	451	15	-29	-30.6	35.8	2.37e-51	7.33e-47	-1470	-1340
	PD-0325901	MEK inhibitor	5380	119	-9.81	-9.38	26.4	5.91e-154	1.83e-149	-1500	-1460
	vorinostat	HDAC inhibitor	8570	197	-10.8	-9.8	32.9	7.83e-193	2.42e-188	-2070	-2020
	panobinostat	HDAC inhibitor	1630	102	-26.1	-26.4	35.1	1.62e-158	5.02e-154	-4120	-4000
	trichostatin-a	HDAC inhibitor	5390	108	-17.8	-17.3	38	6.79e-235	2.1e-230	-4180	-4100
	bortezomib	Proteasome inhibitor	17500	147	-17.4	-15.2	33.8	1e-300	1e-300	-5210	-5210
	MG-132	Proteasome inhibitor	17200	103	-18.6	-16.6	34.1	1e-300	1e-300	-5570	-5570

## Sheet: ST8
	Table S8: Mechanisms of action significantly enriched in Aging and Rejuvenating compounds.
	Fisher’s exact test was used to assess over-representation of CMAP mechanisms of action among significantly
	age-increasing (Aging) and age-decreasing (Rejuvenating) compounds relative to all tested compounds.
	Set	Mechanism of action	In set	In background	Total set	Total background	Odds Ratio	P-value	Adjusted p-value
	Rejuvenating	HDAC inhibitor	17	34	63	30900	332	2.28e-34	1.33e-31
	Rejuvenating	MEK inhibitor	7	17	63	30900	225	3.43e-14	1e-11
	Rejuvenating	Cardiac glycoside	4	8	63	30900	261	7.59e-09	1.48e-06
	Rejuvenating	Proteasome inhibitor	3	7	63	30900	219	9.52e-07	0.000139
	Rejuvenating	PI3K inhibitor	3	21	63	30900	73.4	1.57e-05	0.00184
	Rejuvenating	GSK-3 inhibitor	2	7	63	30900	145	0.000145	0.0142
	Aging	Topoisomerase inhibitor	13	20	271	30900	77.7	5.91e-19	3.46e-16
	Aging	CDK inhibitor	13	27	271	30900	57.7	1.18e-17	3.44e-15
	Aging	MDM inhibitor	7	10	271	30900	81.8	6.25e-11	1.22e-08
	Aging	CHK inhibitor	5	8	271	30900	72.4	5.8e-08	8.48e-06
	Aging	DNA synthesis inhibitor	5	9	271	30900	64.5	8.96e-08	1.05e-05
	Aging	IMPDH inhibitor	4	4	271	30900	115	3.8e-07	3.7e-05
	Aging	Microtubule inhibitor	4	7	271	30900	66.1	1.75e-06	0.000147
	Aging	PKC activator	3	3	271	30900	115	1.27e-05	0.00093
	Aging	PARP inhibitor	4	15	271	30900	30.9	1.95e-05	0.00127
	Aging	RNA synthesis inhibitor	3	4	271	30900	86.4	2.21e-05	0.00129
	Aging	Protein synthesis inhibitor	3	5	271	30900	69.1	3.52e-05	0.00171
	Aging	Farnesyltransferase inhibitor	3	5	271	30900	69.1	3.52e-05	0.00171
	Aging	MTOR inhibitor	4	22	271	30900	21	7.17e-05	0.0029
	Aging	IKK inhibitor	3	7	271	30900	49.4	7.44e-05	0.0029
	Aging	DNA methyltransferase inhibitor	3	7	271	30900	49.4	7.44e-05	0.0029
	Aging	Thymidylate synthase inhibitor	3	8	271	30900	43.2	0.000102	0.00372
	Aging	Akt inhibitor	3	9	271	30900	38.4	0.000135	0.00463
	Aging	Aurora kinase inhibitor	3	11	271	30900	31.4	0.00022	0.00715
	Aging	KIT inhibitor	3	17	271	30900	20.3	0.000663	0.0195
	Aging	Ribonucleotide reductase inhibitor	2	3	271	30900	76.5	0.000739	0.0195
	Aging	Dihydrofolate reductase inhibitor	2	3	271	30900	76.5	0.000739	0.0195
	Aging	Steroidal progestin	2	3	271	30900	76.5	0.000739	0.0195
	Aging	P38 MAPK inhibitor	3	18	271	30900	19.2	0.000768	0.0195
	Aging	Ribosomal protein inhibitor	2	4	271	30900	57.3	0.0011	0.0258
	Aging	RNA polymerase inhibitor	2	4	271	30900	57.3	0.0011	0.0258
	Aging	PI3K inhibitor	3	21	271	30900	16.5	0.00115	0.0258
	Aging	STAT inhibitor	2	5	271	30900	45.9	0.00153	0.0333

## Sheet: ST9
	Table S9: Compounds with significant delta age scores in individual cell lines.
	Delta age scores were calculated for each CMAP L1000 compound sample by subtracting negative control age scores (DMSO) from perturbation age scores.
	For each compound and cell line combination, delta age scores across all doses, times, and BRD IDs were pooled and tested against zero using two-sided t-tests with Bonferroni correction.
	Only compound and cell line combinations with |score_pa| ≥ −log10(0.05) are included, where score_pa = −log10(adjusted p-value) × mean(delta age score).
	Compound	Cell	Tissue	Status	Mechanism of action	Number of entries	Mean (delta age score)	Median (delta age score)	SD (delta age score)	P-value	Adjusted p-value	Score_pv: -log10(p-value) × mean(delta age score)	Score_pa: -log10(adj. p-value) × mean(delta age score)
	AMG-232	MCF10A	breast	tumor	MDM inhibitor	168	62.5	69	35.4	2.69e-53	5.1e-48	3280	2950
	mitoxantrone	HEPG2	liver	tumor	Topoisomerase inhibitor	309	44.9	45	37.5	1.46e-61	2.77e-56	2730	2490
	mitoxantrone	MCF7	breast	tumor	Topoisomerase inhibitor	408	35.4	34.1	30.8	1.42e-76	2.7e-71	2680	2500
	topotecan	NPC	CNS	normal	Topoisomerase inhibitor	90	65.2	61.9	25.5	5.99e-41	1.13e-35	2620	2280
	mitoxantrone	A549	lung	tumor	Topoisomerase inhibitor	344	35.4	34.1	34.2	3.16e-56	5.98e-51	1960	1780
	gemcitabine	MCF7	breast	tumor	Ribonucleotide reductase inhibitor	142	41.9	41.9	28	5.91e-38	1.12e-32	1560	1340
	pralatrexate	A375	skin	tumor	Dihydrofolate reductase inhibitor	29	85.8	82.1	21.9	9.85e-19	1.86e-13	1550	1090
	AGN-192403	MCF10A	breast	tumor	Imidazoline receptor ligand	95	42.3	42.4	21.9	1.07e-33	2.03e-28	1390	1170
	CGP-60474	SHSY5Y	autonom_gangl	tumor	CDK inhibitor	20	101	103	22.7	3.38e-14	6.4e-09	1360	829
	gemcitabine	A375	skin	tumor	Ribonucleotide reductase inhibitor	60	53.9	56.6	26.3	5.48e-23	1.04e-17	1200	916
	maxacalcitol	MCF10A	breast	tumor	Vitamin D receptor agonist	108	38.5	39.9	23.8	8.92e-32	1.69e-26	1200	992
	camptothecin	MCF7	breast	tumor	Topoisomerase inhibitor	134	36	39.7	26.1	9.15e-33	1.73e-27	1150	965
	homoharrington	MCF7	breast	tumor	Ribosomal protein inhibitor	148	32.6	31	24.8	4.47e-34	8.45e-29	1090	916
	daunorubicin	MCF7	breast	tumor	RNA synthesis inhibitor	250	30.4	28.5	33	2.62e-35	4.97e-30	1050	892
	clofarabine	A375	skin	tumor	Ribonucleoside reductase inhibitor	68	47.5	49.4	27.1	2.68e-22	5.07e-17	1020	774
	pralatrexate	THP1	hemato_lympho	tumor	Dihydrofolate reductase inhibitor	24	60.9	63.7	14.1	1.46e-16	2.77e-11	964	643
	CGP-60474	HA1E	kidney	normal	CDK inhibitor	56	55.8	57	33.4	1.03e-17	1.95e-12	948	654
	TAS-103	HA1E	kidney	normal	Topoisomerase inhibitor	36	55.4	54.1	22.3	9.69e-17	1.83e-11	887	595
	gemcitabine	A549	lung	tumor	Ribonucleotide reductase inhibitor	136	30.9	32	25.1	6.1e-29	1.15e-23	872	709
	floxuridine	MCF7	breast	tumor	RNA synthesis inhibitor	96	36	39.8	25.3	9.56e-25	1.81e-19	865	675
	withaferin-a	MCF7	breast	tumor	IKK inhibitor	490	20.4	20	30	2.29e-42	4.34e-37	850	743
	tanespimycin	MCF10A	breast	tumor	HSP inhibitor	394	20.2	18.7	26	2.01e-42	3.81e-37	844	737
	AZD-3514	MCF10A	breast	tumor	Androgen receptor modulator	126	36.2	41.6	32.4	8.09e-24	1.53e-18	835	644
	doxorubicin	MCF7	breast	tumor	Topoisomerase inhibitor	197	29.5	26.7	31.3	5.74e-29	1.09e-23	833	677
	AZD-9291	NCIH2110	lung	tumor	Unknown	24	71.2	69.7	27.3	6.17e-12	1.17e-06	798	423
	mitoxantrone	SHSY5Y	autonom_gangl	tumor	Topoisomerase inhibitor	19	72.8	75.1	21	1.1e-11	2.08e-06	798	414
	PMA	HL60	hemato_lympho	tumor	PKC activator	42	59	48.8	33.7	3.04e-14	5.75e-09	797	486
	trichostatin-a	NEU	CNS	normal	HDAC inhibitor	55	51.2	52.7	33.8	9.8e-16	1.85e-10	768	498
	daunorubicin	A549	lung	tumor	RNA synthesis inhibitor	179	27.7	28.7	28.4	1.12e-27	2.13e-22	746	600
	mitoxantrone	MCF10A	breast	tumor	Topoisomerase inhibitor	184	30	28.2	33.5	2.76e-25	5.21e-20	737	579
	GALR1_GALP	A549	lung	tumor	Unknown	8	63.3	64	2.13	8.93e-12	1.69e-06	699	365
	AZD-3514	HCT116	large_intest	tumor	Androgen receptor modulator	54	35.4	37.7	18.1	7.08e-20	1.34e-14	677	491
	fdcyd	A375	skin	tumor	DNA methyltransferase inhibitor	36	47.5	48	22.9	2.07e-14	3.92e-09	650	399
	TAS-103	A375	skin	tumor	Topoisomerase inhibitor	34	56.4	57.2	30.8	2.99e-12	5.66e-07	650	352
	CGP-60474	HS578T	breast	tumor	CDK inhibitor	74	48.2	43.5	44.3	3.83e-14	7.25e-09	647	393
	CGP-60474	A549	lung	tumor	CDK inhibitor	56	52.1	47.9	41.4	4.66e-13	8.82e-08	642	367
	SPP-301	MCF10A	breast	tumor	Endothelin receptor antagonist	80	29.6	34.3	19.6	3.57e-22	6.76e-17	634	478
	mitoxantrone	SKNSH	CNS	tumor	Topoisomerase inhibitor	18	62.9	66.9	19.6	1.42e-10	2.68e-05	620	288
	TPCA-1	MCF10A	breast	tumor	IKK inhibitor	123	36.7	50.6	40.8	1.6e-17	3.02e-12	616	423
	PMA	MCF7	breast	tumor	PKC activator	94	34.4	33.2	30.2	1.3e-18	2.45e-13	614	433
	mitoxantrone	A375	skin	tumor	Topoisomerase inhibitor	157	28.3	30	31.1	2.6e-22	4.93e-17	611	462
	floxuridine	A549	lung	tumor	RNA synthesis inhibitor	91	29.2	28.3	22	1.17e-21	2.22e-16	610	457
	pralatrexate	MCF7	breast	tumor	Dihydrofolate reductase inhibitor	30	43.8	43.3	17.5	3.33e-14	6.31e-09	591	360
	dinaciclib	NALM6	hemato_lympho	tumor	CDK inhibitor	10	95.4	90.5	24.7	6.65e-07	0.126	589	85.9
	mitomycin-c	MCF7	breast	tumor	DNA synthesis inhibitor	94	33.9	32.2	30.5	4.64e-18	8.78e-13	588	409
	gemcitabine	MCF10A	breast	tumor	Ribonucleotide reductase inhibitor	23	53.1	55.8	19.7	9.3e-12	1.76e-06	585	305
	lapatinib	NCIH2110	lung	tumor	EGFR inhibitor	27	58.7	61.7	29.6	1.1e-10	2.08e-05	584	275
	genz-644282	HA1E	kidney	normal	Topoisomerase inhibitor	21	55	55.3	19.2	2.61e-11	4.94e-06	582	292
	tanespimycin	MCF7	breast	tumor	HSP inhibitor	397	18.5	17.9	28.7	5.86e-32	1.11e-26	579	481
	obatoclax	MCF7	breast	tumor	BCL inhibitor	60	40.1	35.2	29.8	5.48e-15	1.04e-09	572	360
	TW-37	A549	lung	tumor	BCL inhibitor	79	34	33.7	27.8	2.61e-17	4.94e-12	564	384
	bruceantin	HA1E	kidney	normal	Ribosomal protein inhibitor	29	50.3	53	24.3	8.18e-12	1.55e-06	558	292
	mitoxantrone	HA1E	kidney	normal	Topoisomerase inhibitor	126	36.2	36.8	43.6	4.92e-16	9.31e-11	555	364
	teniposide	MCF7	breast	tumor	Topoisomerase inhibitor	73	42.3	39.9	39.3	8.83e-14	1.67e-08	553	329
	floxuridine	MCF10A	breast	tumor	RNA synthesis inhibitor	30	44.6	45	19.9	5.23e-13	9.9e-08	548	312
	AMG-232	MCF7	breast	tumor	MDM inhibitor	81	39.1	31.8	37.3	1.16e-14	2.19e-09	545	339
	mycophenolic-a	A375	skin	tumor	IMPDH inhibitor	30	61.5	67.2	38.7	1.38e-09	0.000261	545	220
	mitoxantrone	SKMEL5	skin	tumor	Topoisomerase inhibitor	50	35.7	37.2	21.4	5.92e-16	1.12e-10	544	355
	daunorubicin	HEPG2	liver	tumor	RNA synthesis inhibitor	47	42.3	39.6	28.3	1.9e-13	3.6e-08	538	315
	BU-239	HCT116	large_intest	tumor	Unknown	54	43.9	39.4	34.6	9.02e-13	1.71e-07	529	297
	BRD-A63236097	MCF10A	breast	tumor	Unknown	125	25.5	22.5	25	5.21e-21	9.86e-16	516	382
	clofarabine	MCF7	breast	tumor	Ribonucleoside reductase inhibitor	88	34.2	32.6	32.7	8.83e-16	1.67e-10	515	335
	SN-38	HA1E	kidney	normal	Topoisomerase inhibitor	37	43	44.2	24.7	1.29e-12	2.44e-07	511	284
	CGP-60474	MCF7	breast	tumor	CDK inhibitor	103	36.5	30.3	41	1.03e-14	1.96e-09	511	318
	7-hydroxystaurosporine	HAP1	unknown	tumor	CDK inhibitor	65	32.8	28.9	24.4	3.96e-16	7.5e-11	506	332
	tunicamycin	HCT116	large_intest	tumor	GLCNAC phosphotransferase inhibitor	53	45.9	40.7	38.3	9.71e-12	1.84e-06	505	263
	GPR151_GALANIN	A549	lung	tumor	Unknown	8	60.8	62.2	5.21	6.08e-09	0.00115	500	179
	mitomycin-c	U2OS	bone	tumor	DNA synthesis inhibitor	45	40.1	35.2	26.5	4.15e-13	7.85e-08	496	285
	mitoxantrone	NALM6	hemato_lympho	tumor	Topoisomerase inhibitor	35	46.3	49.7	28.9	4.53e-11	8.57e-06	479	235
	doxorubicin	A549	lung	tumor	Topoisomerase inhibitor	162	30.4	24	42.6	3.74e-16	7.08e-11	468	308
	enzalutamide	PC3	prostate	tumor	Androgen receptor antagonist	83	38.9	37.3	42.5	1.45e-12	2.75e-07	461	255
	MG-132	JURKAT	hemato_lympho	tumor	Proteasome inhibitor	69	48.2	30.7	54.8	3.94e-10	7.46e-05	454	199
	pralatrexate	MCF10A	breast	tumor	Dihydrofolate reductase inhibitor	29	48.9	49.2	28.7	6.15e-10	0.000116	450	192
	etoposide	A375	skin	tumor	Topoisomerase inhibitor	55	41.6	36.8	36.4	1.77e-11	3.35e-06	447	228
	raltitrexed	MCF7	breast	tumor	Thymidylate synthase inhibitor	61	33.6	37.9	27.6	1.31e-13	2.47e-08	433	256
	BG-1005	NPC	CNS	normal	Unknown	100	29.7	30.5	31.9	3.3e-15	6.24e-10	430	273
	amsacrine	HA1E	kidney	normal	Topoisomerase inhibitor	36	42.8	43.8	28.2	9.46e-11	1.79e-05	429	203
	BRD-K96088139	HEPG2	liver	tumor	Unknown	9	78.2	75.9	20.9	3.54e-06	0.671	426	13.6
	bortezomib	JURKAT	hemato_lympho	tumor	Proteasome inhibitor	78	41.4	29	48.1	5.78e-11	1.09e-05	424	206
	mitoxantrone	TMD8	hemato_lympho	tumor	Topoisomerase inhibitor	111	23.5	22.9	23.3	1.22e-18	2.3e-13	421	297
	mycophenolic-a	MCF7	breast	tumor	IMPDH inhibitor	80	34.4	30.9	36.2	8.48e-13	1.6e-07	416	234
	GALR2_GALP	A549	lung	tumor	Unknown	8	53	51.9	5.36	1.92e-08	0.00364	409	129
	doxorubicin	HEPG2	liver	tumor	Topoisomerase inhibitor	52	41.5	38.8	37.7	1.81e-10	3.43e-05	404	185
	moxonidine	HCT116	large_intest	tumor	Imidazoline receptor agonist	54	35.7	35.1	29.9	6.58e-12	1.24e-06	399	211
	PIK-75	MCF7	breast	tumor	PI3K inhibitor	28	42.5	48.3	23.9	4.87e-10	9.22e-05	396	172
	camptothecin	HA1E	kidney	normal	Topoisomerase inhibitor	36	40.2	45.6	27	1.47e-10	2.77e-05	396	183
	AGN-192403	HCT116	large_intest	tumor	Imidazoline receptor ligand	53	27.5	27.5	18.4	5.04e-15	9.54e-10	393	248
	CD-437	MCF7	breast	tumor	Retinoid receptor agonist	64	32.2	32.8	28.7	6.82e-13	1.29e-07	392	222
	pralatrexate	HT29	large_intest	tumor	Dihydrofolate reductase inhibitor	29	44.2	44.5	27.1	1.55e-09	0.000293	390	156
	tivozanib	MCF10A	breast	tumor	VEGFR inhibitor	161	24.1	20.7	32.9	9.39e-17	1.78e-11	387	259
	mitoxantrone	HCC515	lung	tumor	Topoisomerase inhibitor	94	30.3	26.8	34.1	1.95e-13	3.69e-08	385	225
	LUC_ALARIN	A549	lung	tumor	Unknown	8	66.3	64.6	13	1.8e-06	0.341	381	31
	RG-7388	A375	skin	tumor	MDM inhibitor	30	48.4	47.4	34.3	1.63e-08	0.00308	377	122
	GALR2_ALARIN	A549	lung	tumor	Unknown	8	55.9	55.4	7.82	1.82e-07	0.0344	377	81.8
	afatinib	NCIH2110	lung	tumor	EGFR inhibitor	27	58.4	80.4	45.9	5.2e-07	0.0984	367	58.8
	mitoxantrone	JURKAT	hemato_lympho	tumor	Topoisomerase inhibitor	17	58	61.6	29.7	5.13e-07	0.097	365	58.8
	idarubicin	A549	lung	tumor	Topoisomerase inhibitor	120	24.4	25.5	29.1	1.47e-15	2.78e-10	363	234
	homoharrington	HA1E	kidney	normal	Ribosomal protein inhibitor	30	42.2	40.5	27.4	2.8e-09	0.00053	361	138
	idarubicin	MCF7	breast	tumor	Topoisomerase inhibitor	128	25.6	31.3	33.1	1.05e-14	1.98e-09	358	223
	amanitin	HPTEC	unknown	normal	RNA polymerase inhibitor	35	52	47.8	46.5	1.38e-07	0.0261	357	82.3
	CGS-15943	MCF7	breast	tumor	Adenosine receptor antagonist	163	31.1	18.9	52.7	3.45e-12	6.53e-07	356	192
	geldanamycin	MCF7	breast	tumor	HSP inhibitor	779	13.2	13.4	32.4	1.38e-27	2.6e-22	353	284
	emetine	MCF7	breast	tumor	Protein synthesis inhibitor	141	21.6	20.4	26.9	7.59e-17	1.44e-11	348	234
	etoposide	MCF10A	breast	tumor	Topoisomerase inhibitor	85	21.9	22	19.6	1.47e-16	2.78e-11	347	231
	GALR3_ALARIN	A549	lung	tumor	Unknown	8	52.8	53.2	7.88	2.82e-07	0.0534	346	67.2
	bortezomib	HAP1	unknown	tumor	Proteasome inhibitor	71	20.4	20.7	15	1.09e-17	2.06e-12	345	238
	GPR151_GALP	A549	lung	tumor	Unknown	8	60.2	59	11.8	1.89e-06	0.357	344	26.9
	BRD-A63236097	HCT116	large_intest	tumor	Unknown	54	29.5	28.9	23.9	2.18e-12	4.12e-07	344	188
	GPR151_M617	A549	lung	tumor	Unknown	4	61.6	61.2	1.32	2.73e-06	0.516	343	17.7
	irinotecan	HA1E	kidney	normal	Topoisomerase inhibitor	62	32.1	24.7	31	2.25e-11	4.26e-06	342	172
	LUC_GALANIN	A549	lung	tumor	Unknown	8	56.8	55.6	10.2	1e-06	0.189	341	41.1
	NVP-BEZ235	A549	lung	tumor	MTOR inhibitor	262	17.2	15.5	27.5	1.67e-20	3.16e-15	340	250
	AMG-232	A549	lung	tumor	MDM inhibitor	78	27.3	23.6	27.5	3.81e-13	7.21e-08	339	195
	TW-37	MCF7	breast	tumor	BCL inhibitor	78	28.2	29.6	29.5	1.39e-12	2.64e-07	334	185
	GALR2_GALANIN	A549	lung	tumor	Unknown	8	51.3	49.3	7.79	3.19e-07	0.0603	333	62.6
	tivantinib	A375	skin	tumor	Tyrosine kinase inhibitor	81	21.1	21.3	18.4	2.38e-16	4.51e-11	329	218
	RG-7388	MCF7	breast	tumor	MDM inhibitor	30	42	47.6	29.7	1.57e-08	0.00298	327	106
	tozasertib	MCF7	breast	tumor	JAK inhibitor	309	19.8	16	38.9	3.3e-17	6.24e-12	327	222
	cabazitaxel	A375	skin	tumor	Unknown	29	35.4	30.7	20.8	6.48e-10	0.000123	326	139
	gemcitabine	XC.L10	unknown	pool	Ribonucleotide reductase inhibitor	9	54	50.6	12.2	9.71e-07	0.184	325	39.8
	SN-38	MCF7	breast	tumor	Topoisomerase inhibitor	94	25.3	27.1	28.3	1.56e-13	2.96e-08	323	190
	mitoxantrone	OCILY19	hemato_lympho	tumor	Topoisomerase inhibitor	64	26.1	25.5	22.9	4.59e-13	8.69e-08	321	184
	LACZ_ALARIN	A549	lung	tumor	Unknown	8	51	50.5	8.32	5.21e-07	0.0985	320	51.3
	epirubicin	MCF7	breast	tumor	Topoisomerase inhibitor	96	25.5	22.7	29.6	3.5e-13	6.62e-08	318	183
	brefeldin-a	MCF10A	breast	tumor	Unknown	96	19.3	15.9	18.4	4.99e-17	9.44e-12	314	213
	RITA	MCF7	breast	tumor	MDM inhibitor	57	27.6	28.7	23.8	4.39e-12	8.31e-07	314	168
	OSI-027	MCF10A	breast	tumor	MTOR inhibitor	61	30.6	32.6	30.1	6.13e-11	1.16e-05	312	151
	RITA	U2OS	bone	tumor	MDM inhibitor	45	28.7	31.2	21.3	1.33e-11	2.52e-06	312	161
	triptolide	MCF7	breast	tumor	Unknown	95	25.2	27.4	29.2	4.38e-13	8.29e-08	311	178
	JNK-IN-5A	NPC	CNS	normal	Unknown	54	29	31.1	25.2	2.12e-11	4.01e-06	310	157
	epirubicin	A549	lung	tumor	Topoisomerase inhibitor	90	26.1	26	30.2	1.79e-12	3.38e-07	306	169
	BRD-K17777116	HS27A	unknown	tumor	Unknown	6	49.4	48.1	3.91	6.65e-07	0.126	305	44.4
	amsacrine	A375	skin	tumor	Topoisomerase inhibitor	35	37.1	44	28.6	6.51e-09	0.00123	304	108
	Gossypetin	MCF7	breast	tumor	Unknown	183	17.2	15.1	23.8	2.27e-18	4.29e-13	303	212
	cytarabine	A375	skin	tumor	Ribonucleotide reductase inhibitor	70	29.4	21.9	31.5	4.82e-11	9.13e-06	303	148
	4-NITROPYRENE	HEPG2	liver	tumor	Unknown	9	51.4	51.2	12	1.3e-06	0.246	303	31.4
	ruxolitinib	MCF10A	breast	tumor	Unknown	129	21.3	19.5	27.5	7.64e-15	1.45e-09	301	188
	wortmannin	MCF7	breast	tumor	PI3K inhibitor	730	11.9	10.6	29.6	9.78e-26	1.85e-20	299	236
	DMBA	HEPG2	liver	tumor	Unknown	50	31.4	29.9	28.4	3.35e-10	6.34e-05	298	132
	floxuridine	A375	skin	tumor	RNA synthesis inhibitor	40	35.4	39.6	29.9	4.38e-09	0.000829	296	109
	amsacrine	MCF7	breast	tumor	Topoisomerase inhibitor	36	35.2	35	27.1	3.85e-09	0.000728	296	110
	OTX-015	HCT116	large_intest	tumor	Unknown	54	24.8	24	19.7	1.21e-12	2.3e-07	296	165
	mitoxantrone	OCILY3	hemato_lympho	tumor	Topoisomerase inhibitor	86	22.9	21.6	24	1.23e-13	2.34e-08	295	174
	BRD-K88135829	MCF10A	breast	tumor	Unknown	10	50.7	48	14.6	1.6e-06	0.303	294	26.3
	nutlin-3	MCF7	breast	tumor	MDM inhibitor	143	23.1	17.4	34	2.07e-13	3.92e-08	293	171
	MLN-4924	MCF7	breast	tumor	Unknown	81	26.3	22.8	29.7	9.51e-12	1.8e-06	290	151
	O-PHENYLENEDIAMINE.2HCL	HEPG2	liver	tumor	Unknown	22	51.4	43.1	37.5	2.28e-06	0.431	290	18.8
	radicicol	MCF7	breast	tumor	Unknown	248	17.1	16.6	29.2	1.35e-17	2.55e-12	288	198
	BRD-K14888712	HEPG2	liver	tumor	Unknown	23	43.8	52.7	29.1	3.23e-07	0.0611	284	53.1
	maxacalcitol	HCT116	large_intest	tumor	Vitamin D receptor agonist	54	24.4	21.7	20.1	3.43e-12	6.49e-07	280	151
	mebendazole	MCF7	breast	tumor	Microtubule inhibitor	254	15.5	14.4	25.8	9.87e-19	1.87e-13	279	197
	ingenol-mebutate	THP1	hemato_lympho	tumor	PKC activator	23	40.4	42.9	25.4	1.25e-07	0.0237	279	65.7
	homoharrington	JURKAT	hemato_lympho	tumor	Ribosomal protein inhibitor	32	41.4	39.6	35.1	1.86e-07	0.0353	278	60.1
	mycophenolic-a	MCF10A	breast	tumor	IMPDH inhibitor	24	46.4	45.7	34.5	1.03e-06	0.194	278	33
	clofarabine	HEPG2	liver	tumor	Ribonucleoside reductase inhibitor	21	43.5	43.9	27.3	4.52e-07	0.0856	276	46.5
	vorinostat	NEU	CNS	normal	HDAC inhibitor	65	32.2	33.9	37.7	3.05e-09	0.000578	274	104
	mitoxantrone	U2OS	bone	tumor	Topoisomerase inhibitor	203	15.8	11.3	23.6	5.23e-18	9.9e-13	272	189
	camptothecin	A549	lung	tumor	Topoisomerase inhibitor	116	20.4	18.7	25.5	4.48e-14	8.47e-09	272	164
	dinaciclib	MNEU	unknown	tumor	CDK inhibitor	15	42.2	42.9	18.3	3.68e-07	0.0697	271	48.8
	COL-3	A549	lung	tumor	Unknown	47	36.6	33.8	38.1	3.96e-08	0.0075	271	77.7
	genz-644282	MCF7	breast	tumor	Topoisomerase inhibitor	30	32.8	36	22.1	5.95e-09	0.00113	270	96.6
	pralatrexate	YAPC	pancreas	tumor	Dihydrofolate reductase inhibitor	29	39.5	37.1	30.7	1.56e-07	0.0294	269	60.5
	PMA	A549	lung	tumor	PKC activator	91	22	24.7	25.1	6.83e-13	1.29e-07	268	152
	mitoxantrone	K562	hemato_lympho	tumor	Topoisomerase inhibitor	88	20.7	19.3	22.2	1.28e-13	2.42e-08	268	158
	pyrvinium-pamoate	NKDBA	unknown	tumor	Akt inhibitor	24	40.6	37.5	27.7	2.62e-07	0.0495	267	53
	doxorubicin	TMD8	hemato_lympho	tumor	Topoisomerase inhibitor	47	25.2	19.8	19.9	2.71e-11	5.13e-06	267	133
	dinaciclib	K562	hemato_lympho	tumor	CDK inhibitor	35	41.3	35.5	39.4	4.62e-07	0.0875	262	43.7
	sirolimus	A549	lung	tumor	MTOR inhibitor	270	16	13.3	29.3	5.82e-17	1.1e-11	259	175
	YM-155	HEPG2	liver	tumor	Survivin inhibitor	24	32.9	28.3	18.8	1.36e-08	0.00257	258	85.1
	BRD-K38024286	HCT116	large_intest	tumor	Unknown	52	29.2	30.7	28.7	1.61e-09	0.000305	257	103
	fdcyd	HT29	large_intest	tumor	DNA methyltransferase inhibitor	30	34.9	32.6	26.1	4.43e-08	0.00839	257	72.5
	prostratin	MCF7	breast	tumor	Unknown	26	34	40.6	22	3.01e-08	0.00569	256	76.4
	CGP-60474	HEPG2	liver	tumor	CDK inhibitor	37	47.2	42	52.9	3.98e-06	0.753	255	5.83
	wortmannin	PC3	prostate	tumor	PI3K inhibitor	576	12.8	13.1	31.8	1.47e-20	2.78e-15	254	187
	mitoxantrone	HT29	large_intest	tumor	Topoisomerase inhibitor	223	19.2	18.3	35.7	6.25e-14	1.18e-08	253	152
	ingenol	MCF7	breast	tumor	PKC activator	84	24.9	22.6	30.5	7.13e-11	1.35e-05	253	121
	SIB-1893	PHH	hemato_lympho	normal	Glutamate receptor antagonist	14	40	40.2	16.6	5.84e-07	0.11	250	38.3
	3-Cl-AHPC	HEPG2	liver	tumor	Akt inhibitor	18	40.9	45.8	23.2	9.1e-07	0.172	247	31.2
	XL-888	MCF7	breast	tumor	Unknown	81	20.1	19.8	21	5.13e-13	9.71e-08	246	141
	obatoclax	A549	lung	tumor	BCL inhibitor	61	25.7	27.5	26.7	3.06e-10	5.8e-05	245	109
	AMG-232	U2OS	bone	tumor	MDM inhibitor	45	27.3	25.6	23.8	1.12e-09	0.000213	245	100
	alvocidib	MCF7	breast	tumor	CDK inhibitor	307	15.3	13	30.4	1.03e-16	1.95e-11	244	163
	aflatoxin-b1	HEPG2	liver	tumor	Unknown	27	39.6	36.1	31.7	6.9e-07	0.131	244	35
	TAS-103	MCF7	breast	tumor	Topoisomerase inhibitor	30	29.3	34.4	19.6	4.97e-09	0.000941	244	88.8
	NVP-BEZ235	MCF7	breast	tumor	MTOR inhibitor	294	14.1	10.6	26.1	5.34e-18	1.01e-12	243	169
	CGP-60474	BT20	breast	tumor	CDK inhibitor	69	32.4	26.7	43	3.08e-08	0.00583	243	72.3
	clofarabine	HT29	large_intest	tumor	Ribonucleoside reductase inhibitor	41	31.8	38.1	29.6	2.7e-08	0.0051	241	73
	mitomycin-c	A549	lung	tumor	DNA synthesis inhibitor	85	23.3	24.8	28.4	4.49e-11	8.49e-06	241	118
	methylene-blue	A549	lung	tumor	Tau aggregation inhibitor	61	23	24.3	22.5	4.98e-11	9.43e-06	237	116
	topotecan	MCF7	breast	tumor	Topoisomerase inhibitor	31	40.4	41.2	37.5	1.43e-06	0.27	236	23
	TW-37	HEPG2	liver	tumor	BCL inhibitor	21	36	33.9	21.9	2.83e-07	0.0536	236	45.8
	irinotecan	A375	skin	tumor	Topoisomerase inhibitor	59	29	28.4	33.1	8.23e-09	0.00156	235	81.5
	narciclasine	MCF7	breast	tumor	LIM kinase activator	88	21.7	17.6	26.4	2.03e-11	3.83e-06	232	117
	serdemetan	HAP1	unknown	tumor	MDM inhibitor	72	18.4	17.4	17.6	4.11e-13	7.78e-08	228	131
	ellagic-acid	MCF10A	breast	tumor	HCV inhibitor	91	21	18	26	1.59e-11	3.01e-06	227	116
	BMS-387032	HAP1	unknown	tumor	CDK inhibitor	71	21.2	20.6	22.6	2.4e-11	4.55e-06	226	113
	BRD-K26510616	PC3	prostate	tumor	Unknown	81	24.3	23.5	30.9	5.41e-10	0.000102	225	96.8
	OTS-167	A375	skin	tumor	MELK inhibitor	37	29.8	33.8	25.8	2.94e-08	0.00557	225	67.2
	alisertib	A549	lung	tumor	Aurora kinase inhibitor	162	17	15.7	26.3	6.34e-14	1.2e-08	224	135
	ABT-751	A549	lung	tumor	Microtubule inhibitor	61	22.1	19.8	21.8	6.93e-11	1.31e-05	224	108
	homoharrington	HEPG2	liver	tumor	Ribosomal protein inhibitor	31	29.3	29.7	21.8	2.27e-08	0.0043	224	69.4
	ruxolitinib	HCT116	large_intest	tumor	Unknown	53	20.6	18.7	17.4	1.43e-11	2.7e-06	224	115
	AT-7519	HAP1	unknown	tumor	CDK inhibitor	71	22.9	21.5	26	2.13e-10	4.04e-05	221	101
	HDAC3-selective	PC3	prostate	tumor	HDAC inhibitor	176	15.6	14.8	24.2	6.45e-15	1.22e-09	221	139
	talazoparib	A375	skin	tumor	PARP inhibitor	18	39.4	43.1	24.2	2.5e-06	0.474	221	12.8
	topotecan	HA1E	kidney	normal	Topoisomerase inhibitor	23	31.7	36.6	20.1	1.44e-07	0.0273	217	49.6
	brequinar	A549	lung	tumor	Dihydroorotate dehydrogenase inhibitor	41	35.1	37.7	38.4	7.31e-07	0.138	216	30.2
	gemcitabine	HCC515	lung	tumor	Ribonucleotide reductase inhibitor	51	27.3	25.6	28.8	1.34e-08	0.00253	215	70.9
	cytarabine	A549	lung	tumor	Ribonucleotide reductase inhibitor	66	22.6	18	24.8	3.43e-10	6.49e-05	214	94.7
	topotecan	HEPG2	liver	tumor	Topoisomerase inhibitor	18	34.3	35.4	18.9	5.86e-07	0.111	214	32.8
	nilotinib	K562	hemato_lympho	tumor	Abl kinase inhibitor	17	34.2	29.7	17.8	6.03e-07	0.114	213	32.3
	epirubicin	HA1E	kidney	normal	Topoisomerase inhibitor	34	33	32.4	30.4	3.65e-07	0.069	213	38.3
	floxuridine	HUVEC	unknown	normal	RNA synthesis inhibitor	12	31.1	31.8	9.17	1.47e-07	0.0279	212	48.3
	YM-155	HCC515	lung	tumor	Survivin inhibitor	28	36.9	41.5	32.4	1.98e-06	0.375	210	15.7
	fluorouracil	A549	lung	tumor	RNA synthesis inhibitor	114	17.4	15.9	23.2	9.77e-13	1.85e-07	209	117
	alvocidib	HA1E	kidney	normal	CDK inhibitor	52	33.8	34.2	43	6.84e-07	0.129	208	30
	irinotecan	HEPG2	liver	tumor	Topoisomerase inhibitor	20	37.2	35.8	25.1	2.5e-06	0.473	208	12.1
	gemcitabine	MDAMB231	breast	tumor	Ribonucleotide reductase inhibitor	30	25.7	23.2	17.7	8.31e-09	0.00157	208	72.2
	CGP-60474	SKL	soft_tissue	normal	CDK inhibitor	48	29.4	35.6	32.2	8.47e-08	0.016	208	52.8
	clofarabine	A549	lung	tumor	Ribonucleoside reductase inhibitor	79	22.9	23.3	29.2	9.2e-10	0.000174	207	86
	teniposide	A549	lung	tumor	Topoisomerase inhibitor	66	22.1	22.5	24.6	4.93e-10	9.33e-05	206	89.1
	dinaciclib	MCF7	breast	tumor	CDK inhibitor	77	24.7	23.3	32.8	4.79e-09	0.000906	206	75.2
	SN-38	A549	lung	tumor	Topoisomerase inhibitor	67	21.2	23.2	23.1	2.08e-10	3.93e-05	205	93.3
	WYE-125132	MCF10A	breast	tumor	MTOR inhibitor	62	21.8	21.6	23.3	5.11e-10	9.67e-05	203	87.6
	etoposide	HA1E	kidney	normal	Topoisomerase inhibitor	80	21.3	21.6	26.7	3.76e-10	7.11e-05	201	88.5
	sirolimus	HEPG2	liver	tumor	MTOR inhibitor	123	18.9	19.3	28.4	2.27e-11	4.29e-06	201	101
	mycophenolic-a	A549	lung	tumor	IMPDH inhibitor	77	25.5	25.6	35.2	1.37e-08	0.00259	201	66
	trifluridine	A549	lung	tumor	Thymidylate synthase inhibitor	69	22.8	22.5	27.1	1.57e-09	0.000297	201	80.4
	OTS-167	MCF7	breast	tumor	MELK inhibitor	33	33.8	35.8	32.6	1.21e-06	0.228	200	21.7
	topotecan	A375	skin	tumor	Topoisomerase inhibitor	26	37.2	35.1	32.5	4.32e-06	0.817	200	3.28
	ganetespib	MCF7	breast	tumor	HSP inhibitor	74	23.5	21.9	30.2	3.78e-09	0.000716	198	74.1
	dinaciclib	HEK293	kidney	normal	CDK inhibitor	37	29	34.5	27.3	1.66e-07	0.0314	197	43.6
	pralatrexate	PC3	prostate	tumor	Dihydrofolate reductase inhibitor	30	27.7	30.8	21.4	8.28e-08	0.0157	196	50.1
	BRD-K09668667	HEPG2	liver	tumor	Unknown	29	33.1	37.1	29.5	1.68e-06	0.317	191	16.5
	pemetrexed	MCF7	breast	tumor	Thymidylate synthase inhibitor	55	27.5	20.6	33.5	1.22e-07	0.0231	190	45
	AZD-8055	MCF10A	breast	tumor	MTOR inhibitor	58	26.3	30	32.1	6.04e-08	0.0114	190	51
	mitoxantrone	HS578T	breast	tumor	Topoisomerase inhibitor	56	27.4	22.1	33.8	1.21e-07	0.023	190	44.9
	dinaciclib	A549	lung	tumor	CDK inhibitor	82	22.7	16.2	31.5	5.45e-09	0.00103	188	67.9
	mitomycin-c	A375	skin	tumor	DNA synthesis inhibitor	43	26.9	27.5	27.9	1.35e-07	0.0255	185	42.9
	LDN-57444	MCF10A	breast	tumor	Unknown	67	23.1	26.9	28.9	1.05e-08	0.00199	184	62.4
	obatoclax	U2OS	bone	tumor	BCL inhibitor	45	23.5	18.3	22.8	1.59e-08	0.00302	183	59.1
	gossypin	PC3	prostate	tumor	Unknown	89	17.2	16.3	21.3	2.63e-11	4.98e-06	182	91.3
	camptothecin	U2OS	bone	tumor	Topoisomerase inhibitor	43	22.4	21.8	20.6	8.54e-09	0.00162	181	62.7
	CX-5461	A375	skin	tumor	Unknown	30	28.3	30.9	24	4.43e-07	0.0838	180	30.5
	cytarabine	HEPG2	liver	tumor	Ribonucleotide reductase inhibitor	36	31.3	25.7	32.7	1.75e-06	0.331	180	15
	ganetespib	A375	skin	tumor	HSP inhibitor	30	22.1	19.9	15.1	7.91e-09	0.0015	179	62.3
	niclosamide	MCF7	breast	tumor	STAT inhibitor	138	17.8	14.6	30	1.11e-10	2.1e-05	178	83.5
	palbociclib	A375	skin	tumor	CDK inhibitor	59	21.3	24.7	23.8	4.86e-09	0.00092	177	64.6
	BRD-K97651142	HEPG2	liver	tumor	Unknown	18	28.8	33.9	16.1	7.68e-07	0.145	176	24.1
	midostaurin	A549	lung	tumor	KIT inhibitor	91	20.2	11	29	2.17e-09	0.000411	175	68.4
	eriodictyol	MCF7	breast	tumor	Cytochrome P450 inhibitor	97	19.5	17.1	28.4	1.15e-09	0.000219	174	71.3
	withaferin-a	A549	lung	tumor	IKK inhibitor	304	13.4	12	30	1.2e-13	2.27e-08	173	102
	AZD-3463	MCF7	breast	tumor	ALK inhibitor	42	32	38.2	38.9	3.93e-06	0.744	173	4.1
	hydrocortisone	MCF10A	breast	tumor	Glucocorticoid receptor agonist	100	17.8	16.3	25.2	2.26e-10	4.27e-05	172	77.9
	AG-14361	MCF7	breast	tumor	PARP inhibitor	124	16.6	13.1	25.5	4.43e-11	8.38e-06	172	84.1
	barasertib-HQPA	MCF7	breast	tumor	Aurora kinase inhibitor	184	15.2	13.1	28.2	7.06e-12	1.34e-06	170	89.4
	triptolide	A549	lung	tumor	Unknown	86	24.8	19.1	40.2	1.52e-07	0.0288	169	38.2
	brequinar	MCF10A	breast	tumor	Dihydroorotate dehydrogenase inhibitor	24	29.8	27.1	23.3	2.17e-06	0.41	169	11.5
	DAC-009	MCF7	breast	tumor	Unknown	86	22.5	18.5	34.6	4.13e-08	0.00782	166	47.4
	sirolimus	MCF10A	breast	tumor	MTOR inhibitor	484	9.82	7.92	24.3	1.28e-17	2.43e-12	166	114
	NVP-AUY922	MCF7	breast	tumor	HSP inhibitor	165	15.4	15.8	27.3	1.67e-11	3.17e-06	166	84.5
	mitomycin	HPTEC	unknown	normal	DNA synthesis inhibitor	36	29.2	27.4	31.1	2.39e-06	0.452	164	10.1
	etoposide	MCF7	breast	tumor	Topoisomerase inhibitor	75	22.1	18.3	31.3	4.14e-08	0.00783	163	46.6
	GO-6976	MCF7	breast	tumor	Unknown	36	24.3	20.1	22.7	2.08e-07	0.0394	163	34.2
	alisertib	MCF7	breast	tumor	Aurora kinase inhibitor	179	15	16.6	27.7	1.42e-11	2.69e-06	162	83.4
	YM-155	HT29	large_intest	tumor	Survivin inhibitor	57	20.2	23.1	22.5	9e-09	0.0017	162	55.8
	axitinib	MCF7	breast	tumor	PDGFR inhibitor	133	15.6	14.4	24.9	3.82e-11	7.23e-06	162	80
	trifluridine	A375	skin	tumor	Thymidylate synthase inhibitor	39	28	20.1	30.8	1.61e-06	0.306	162	14.4
	cytarabine	HCC515	lung	tumor	Ribonucleotide reductase inhibitor	36	25.2	21.8	24.4	4.17e-07	0.0789	161	27.8
	BMS-387032	MCF7	breast	tumor	CDK inhibitor	53	23.6	20.7	28.4	1.58e-07	0.0299	161	36
	PAC-1	A375	skin	tumor	Caspase activator	25	28.3	31.8	22.9	2.28e-06	0.431	160	10.3
	MRE-269	HL60	hemato_lympho	tumor	Prostanoid receptor agonist	47	26.9	30.1	33.1	1.21e-06	0.23	159	17.2
	topotecan	MCF10A	breast	tumor	Topoisomerase inhibitor	52	21.5	18.8	24.1	4.26e-08	0.00805	158	45
	nutlin-3	A375	skin	tumor	MDM inhibitor	89	21.1	16	32.7	3.16e-08	0.00597	158	46.9
	SB-939	NPC	CNS	normal	HDAC inhibitor	53	21.8	16.6	25.3	6.83e-08	0.0129	156	41.2
	enzastaurin	PC3	prostate	tumor	PKC inhibitor	105	24.4	23.4	46.2	3.98e-07	0.0753	156	27.4
	MW-MITF24	HCC515	lung	tumor	Unknown	27	25.1	20.2	19.9	6.08e-07	0.115	156	23.6
	gemcitabine	HT29	large_intest	tumor	Ribonucleotide reductase inhibitor	50	23.6	23	27.9	2.54e-07	0.0481	156	31.1
	dinaciclib	A375	skin	tumor	CDK inhibitor	45	26.6	23.6	32.1	1.48e-06	0.281	155	14.7
	CGP-60474	HME1	breast	tumor	CDK inhibitor	57	28.7	25.3	42.3	3.87e-06	0.733	155	3.87
	trifluridine	MCF10A	breast	tumor	Thymidylate synthase inhibitor	79	18.4	13.4	24.6	3.68e-09	0.000697	155	58
	decitabine	MCF10A	breast	tumor	DNA methyltransferase inhibitor	84	17.1	18.3	22.7	9.16e-10	0.000173	155	64.3
	mitoxantrone	MINO	hemato_lympho	tumor	Topoisomerase inhibitor	64	20	15.6	24.9	1.96e-08	0.00371	154	48.6
	withaferin-a	HCC515	lung	tumor	IKK inhibitor	84	19.4	15.3	28.2	1.21e-08	0.0023	154	51.3
	KPT-330	A375	skin	tumor	Unknown	34	24.2	23.1	22.6	4.56e-07	0.0863	154	25.8
	amsacrine	MCF10A	breast	tumor	Topoisomerase inhibitor	43	21.4	22.3	21.4	6.62e-08	0.0125	153	40.7
	colchicine	A375	skin	tumor	Microtubule inhibitor	30	23.3	27.2	19.2	2.73e-07	0.0516	153	30
	palbociclib	MCF10A	breast	tumor	CDK inhibitor	151	14.2	15.6	24	1.69e-11	3.2e-06	153	78.1
	adarotene	A375	skin	tumor	Retinoid receptor agonist	29	28	25.4	26.1	3.5e-06	0.663	153	4.99
	Gossypetin	PC3	prostate	tumor	Unknown	181	15.9	12.6	32.1	2.79e-10	5.28e-05	152	68.2
	SN-38	A375	skin	tumor	Topoisomerase inhibitor	38	26.8	32.5	29.5	2.22e-06	0.42	152	10.1
	decitabine	A375	skin	tumor	DNA methyltransferase inhibitor	59	19.8	18.4	23.4	2.19e-08	0.00414	151	47.1
	AZD-8055	XC.P931	unknown	pool	MTOR inhibitor	9	26.2	23.9	6.33	1.66e-06	0.314	151	13.2
	ixabepilone	A375	skin	tumor	Microtubule stabilizing agent	30	24.1	22.3	20.6	5.2e-07	0.0984	151	24.2
	nutlin-3	A549	lung	tumor	MDM inhibitor	155	17.1	11.3	33.2	1.53e-09	0.000289	151	60.7
	TG-101348	MCF10A	breast	tumor	JAK inhibitor	131	14.7	14.1	23.5	5.86e-11	1.11e-05	150	72.8
	sirolimus	PC3	prostate	tumor	MTOR inhibitor	297	12.7	10.8	29.6	1.54e-12	2.91e-07	150	83
	crizotinib	SKBR3	breast	tumor	ALK inhibitor	62	19.1	18.3	22.9	1.35e-08	0.00256	150	49.4
	mitoxantrone	SKBR3	breast	tumor	Topoisomerase inhibitor	79	23.7	20.8	38.5	4.93e-07	0.0933	150	24.4
	daunorubicin	A375	skin	tumor	RNA synthesis inhibitor	65	23.6	23.1	33.9	4.62e-07	0.0874	150	25
	trichostatin-a	SHSY5Y	autonom_gangl	tumor	HDAC inhibitor	17	26.5	24.3	15.2	2.26e-06	0.427	149	9.78
	SPP-301	HCT116	large_intest	tumor	Endothelin receptor antagonist	53	20.6	18.8	23.6	5.38e-08	0.0102	149	40.9
	tioguanine	A375	skin	tumor	Unknown	23	27	33.1	20.9	3.04e-06	0.576	149	6.48
	barasertib-HQPA	A375	skin	tumor	Aurora kinase inhibitor	46	25.1	31	30.3	1.17e-06	0.221	149	16.4
	torin-2	MCF10A	breast	tumor	MTOR inhibitor	53	22	19.5	26.5	1.7e-07	0.0322	149	32.8
	seocalcitol	MCF10A	breast	tumor	Vitamin D receptor agonist	30	20.2	20.5	15.2	4.88e-08	0.00924	148	41.2
	ENMD-2076	MCF7	breast	tumor	FLT3 inhibitor	93	17	14.2	24.7	2.19e-09	0.000414	147	57.5
	GSK-1070916	A375	skin	tumor	Aurora kinase inhibitor	94	18.2	18.8	27.9	9e-09	0.0017	146	50.3
	dasatinib	K562	hemato_lympho	tumor	KIT inhibitor	17	26.3	21.4	15.4	2.87e-06	0.544	146	6.96
	mitoxantrone	XC.R10	unknown	pool	Topoisomerase inhibitor	29	24	28.5	20.8	1.03e-06	0.196	144	17
	cladribine	A549	lung	tumor	Adenosine deaminase inhibitor	68	20.8	13.9	29.1	1.27e-07	0.024	144	33.8
	nutlin-3	HEPG2	liver	tumor	MDM inhibitor	55	26.4	22.9	38	3.65e-06	0.691	144	4.24
	entinostat	NPC	CNS	normal	HDAC inhibitor	153	14.2	13.8	25.2	8.55e-11	1.62e-05	143	68.2
	CGP-60474	LNCAP	prostate	tumor	CDK inhibitor	30	25	21.7	23.2	2.13e-06	0.402	142	9.88
	BRD-K01621458	PC3	prostate	tumor	Unknown	82	20.4	22	31.9	1.18e-07	0.0223	142	33.8
	alisertib	A375	skin	tumor	Aurora kinase inhibitor	137	15.9	18.5	28.4	1.16e-09	0.000219	142	58
	TG-101348	HCT116	large_intest	tumor	JAK inhibitor	56	18.2	16.2	20.7	1.75e-08	0.00332	141	45.1
	AT-9283	MCF7	breast	tumor	JAK inhibitor	92	16.4	18.1	23.8	2.73e-09	0.000517	140	53.8
	cladribine	MCF7	breast	tumor	Adenosine deaminase inhibitor	84	19.4	13.6	30.1	6.84e-08	0.0129	139	36.7
	cladribine	HT29	large_intest	tumor	Adenosine deaminase inhibitor	39	25.4	26.8	29.2	3.47e-06	0.656	139	4.65
	rigosertib	NPC	CNS	normal	PLK inhibitor	53	22.4	22.9	28.8	6.52e-07	0.123	139	20.4
	wortmannin	A549	lung	tumor	PI3K inhibitor	497	9.53	9.76	26.1	3.48e-15	6.58e-10	138	87.5
	Ro-28-1675	MCF7	breast	tumor	Glucokinase activator	73	21.8	21.8	33.6	4.79e-07	0.0907	138	22.7
	BRD-K85822033	HL60	hemato_lympho	tumor	Unknown	47	25	19.4	32.4	3.32e-06	0.628	137	5.06
	nocodazole	A549	lung	tumor	Microtubule inhibitor	59	17.4	16.5	20.4	1.57e-08	0.00298	136	44
	CX-5461	NPC	CNS	normal	Unknown	54	20.8	16.4	26.2	3.15e-07	0.0597	136	25.5
	ST-4062971	MCF7	breast	tumor	Unknown	39	22.7	19	24.4	1.07e-06	0.202	135	15.7
	dovitinib	MCF10A	breast	tumor	EGFR inhibitor	90	17.7	16.3	27.7	2.85e-08	0.0054	134	40.2
	BX-795	MCF7	breast	tumor	IKK inhibitor	40	21.8	22.8	23.4	7.33e-07	0.139	133	18.7
	tozasertib	A549	lung	tumor	JAK inhibitor	191	12.7	13.2	24.9	3.48e-11	6.59e-06	132	65.6
	OTX-015	MCF10A	breast	tumor	Unknown	145	16.6	18.5	33.1	1.17e-08	0.00221	132	44.1
	GSK-1070916	MCF7	breast	tumor	Aurora kinase inhibitor	129	20.1	14.9	42.4	3.38e-07	0.0639	130	24
	mitoxantrone	THP1	hemato_lympho	tumor	Topoisomerase inhibitor	97	13.8	12.4	19.5	3.76e-10	7.12e-05	130	57.2
	topotecan	A549	lung	tumor	Topoisomerase inhibitor	30	24.2	21.2	23.4	4.23e-06	0.801	130	2.33
	alvocidib	A549	lung	tumor	CDK inhibitor	238	13.7	14.7	32.1	3.39e-10	6.42e-05	129	57.3
	CGP-60474	A375	skin	tumor	CDK inhibitor	48	23.8	28.8	31.5	3.99e-06	0.755	128	2.9
	R-547	MCF7	breast	tumor	CHK inhibitor	81	17.5	12.8	26.3	5.58e-08	0.0106	127	34.7
	tipifarnib	U2OS	bone	tumor	Unknown	38	20.9	14.9	21.8	8.45e-07	0.16	127	16.6
	DAC-003	MCF7	breast	tumor	Unknown	89	18.3	14.1	30	1.27e-07	0.0241	126	29.6
	YM-155	MCF7	breast	tumor	Survivin inhibitor	94	16.6	17.5	26.5	2.62e-08	0.00497	126	38.2
	AG-1024	MCF10A	breast	tumor	IGF-1 inhibitor	54	19.5	16.6	24.7	3.67e-07	0.0695	126	22.6
	DAC-013	MCF7	breast	tumor	Unknown	90	15.8	12.8	23.7	1.1e-08	0.00207	125	42.3
	pralatrexate	JURKAT	hemato_lympho	tumor	Dihydrofolate reductase inhibitor	30	20.3	20.5	17.7	6.89e-07	0.13	125	18
	resveratrol	MCF7	breast	tumor	SIRT activator	221	13	10.6	29	2.25e-10	4.26e-05	125	56.7
	BRD-K47438704	MCF10A	breast	tumor	Unknown	94	18.1	23.3	30.7	1.29e-07	0.0244	125	29.2
	DAC-013	PC3	prostate	tumor	Unknown	90	19.2	14.4	32.9	3.21e-07	0.0607	125	23.3
	resveratrol	PC3	prostate	tumor	SIRT activator	205	13	10.4	28.1	2.82e-10	5.34e-05	125	55.7
	daunorubicin	HA1E	kidney	normal	RNA synthesis inhibitor	61	22.8	26.1	35	3.79e-06	0.718	124	3.29
	fluorouracil	MCF7	breast	tumor	RNA synthesis inhibitor	127	15.1	11.1	27.2	6.19e-09	0.00117	124	44.2
	BRD-K01737880	MCF7	breast	tumor	Unknown	132	20.6	10.8	46.1	1.01e-06	0.191	123	14.8
	mitoxantrone	BJAB	hemato_lympho	tumor	Topoisomerase inhibitor	88	15.8	17.2	23.8	1.69e-08	0.0032	123	39.4
	floxuridine	HT29	large_intest	tumor	RNA synthesis inhibitor	41	21	25.9	23.9	1.57e-06	0.298	122	11.1
	PCI-34051	PC3	prostate	tumor	HDAC inhibitor	188	12.3	8.69	24.7	1.24e-10	2.35e-05	122	56.9
	radicicol	U2OS	bone	tumor	Unknown	49	18.3	22.6	21.4	2.64e-07	0.0499	121	23.9
	floxuridine	U2OS	bone	tumor	RNA synthesis inhibitor	45	17.2	17.6	18.1	9.88e-08	0.0187	121	29.7
	eriodictyol	PC3	prostate	tumor	Cytochrome P450 inhibitor	100	18.4	14.5	33.5	2.87e-07	0.0544	121	23.3
	oprozomib	U2OS	bone	tumor	Unknown	41	21.6	15.8	25.3	2.67e-06	0.506	121	6.4
	alisertib	HEPG2	liver	tumor	Aurora kinase inhibitor	99	15.9	13.8	26.2	2.79e-08	0.00527	120	36.3
	cladribine	A375	skin	tumor	Adenosine deaminase inhibitor	37	22.1	25.3	24.6	3.72e-06	0.703	120	3.37
	AZD-8055	A549	lung	tumor	MTOR inhibitor	67	17.2	16.1	23.7	1.16e-07	0.022	119	28.6
	ST-059620	PC3	prostate	tumor	Unknown	88	16.3	13.4	25.7	5.12e-08	0.00969	119	32.9
	gemcitabine	HEK293	kidney	normal	Ribonucleotide reductase inhibitor	26	21.1	23	17.7	2.39e-06	0.452	119	7.28
	BRD-K54343811	PC3	prostate	tumor	Unknown	78	17.6	16.5	27.1	1.89e-07	0.0358	118	25.5
	GSK-461364	A375	skin	tumor	PLK inhibitor	53	19.4	21.9	25.2	7.97e-07	0.151	118	15.9
	mitomycin-c	HA1E	kidney	normal	DNA synthesis inhibitor	39	20.8	18.8	23.3	2.09e-06	0.395	118	8.4
	pelitinib	A375	skin	tumor	EGFR inhibitor	48	15.9	15.5	16.9	4.11e-08	0.00779	118	33.6
	myricetin	PC3	prostate	tumor	Androgen receptor agonist	99	18.5	13.9	34.2	5.24e-07	0.0991	116	18.6
	paclitaxel	A375	skin	tumor	Tubulin inhibitor	57	18.6	21.9	25	6.31e-07	0.119	116	17.2
	BRD-K04883440	U2OS	bone	tumor	Unknown	91	12	11.2	16.1	2.53e-10	4.78e-05	115	51.9
	doxorubicin	MCF10A	breast	tumor	Topoisomerase inhibitor	195	16.9	17.5	43.2	1.52e-07	0.0287	115	26
	LB-42708	MCF7	breast	tumor	Farnesyltransferase inhibitor	45	18.9	15.2	22.2	9.14e-07	0.173	114	14.4
	cabozantinib	DU145	prostate	tumor	VEGFR inhibitor	47	19.5	21.6	24.2	1.45e-06	0.274	114	11
	talazoparib	MCF7	breast	tumor	PARP inhibitor	71	18.1	15.9	27.6	5.34e-07	0.101	114	18
	SN-38	HELA	cervix	tumor	Topoisomerase inhibitor	30	19.4	23.5	17.7	1.61e-06	0.305	112	10
	BAY-61-3606	NPC	CNS	normal	Unknown	53	20.5	14	28.7	3.37e-06	0.637	112	4.01
	SB-743921	A375	skin	tumor	Kinesin-like spindle protein inhibitor	46	19.4	20.8	24	1.72e-06	0.325	112	9.48
	trifluridine	MCF7	breast	tumor	Thymidylate synthase inhibitor	78	18.8	13.6	31.5	1.14e-06	0.216	112	12.5
	SA-86418	MCF7	breast	tumor	Unknown	26	19	20.6	15.5	1.51e-06	0.285	111	10.4
	parbendazole	A549	lung	tumor	Tubulin inhibitor	84	13.7	10.6	19.6	9.15e-09	0.00173	110	37.8
	floxuridine	JURKAT	hemato_lympho	tumor	RNA synthesis inhibitor	30	19.1	19.8	17.7	1.97e-06	0.372	109	8.2
	danusertib	MCF7	breast	tumor	Aurora kinase inhibitor	84	16.5	20.4	27.1	2.76e-07	0.0523	108	21.2
	myricetin	MCF7	breast	tumor	Androgen receptor agonist	99	15.2	10.9	26.4	1.04e-07	0.0196	106	26
	homoharrington	A549	lung	tumor	Ribosomal protein inhibitor	127	13.4	13.3	24.8	1.27e-08	0.0024	106	35.2
	homoharrington	U2OS	bone	tumor	Ribosomal protein inhibitor	42	17	17.8	18.9	6.96e-07	0.132	105	15
	rucaparib	MCF7	breast	tumor	PARP inhibitor	73	15.8	9.9	23.7	2.41e-07	0.0456	105	21.2
	PD-0325901	HUVEC	unknown	normal	MEK inhibitor	69	14.7	13.1	20.4	8.62e-08	0.0163	104	26.3
	GSK-461364	U2OS	bone	tumor	PLK inhibitor	39	17.6	17.8	19.2	1.29e-06	0.245	104	10.8
	MLN-8054	NPC	CNS	normal	Mitotic inhibitor	56	17	16.6	23.1	9.12e-07	0.173	103	13
	olaparib	NPC	CNS	normal	PARP inhibitor	110	15.7	18.6	30.1	2.82e-07	0.0533	103	20
	KX-2391	A375	skin	tumor	Unknown	30	17.9	19.6	16.5	1.85e-06	0.35	103	8.18
	ingenol	A549	lung	tumor	PKC activator	61	16.4	16.5	22.8	5.47e-07	0.103	103	16.1
	DAC-012	PC3	prostate	tumor	Unknown	89	19	18.4	36.6	4.14e-06	0.783	102	2.02
	taselisib	A549	lung	tumor	PI3K inhibitor	116	13.7	11.9	25.1	3.67e-08	0.00695	102	29.6
	amsacrine	A549	lung	tumor	Topoisomerase inhibitor	35	18.5	16.4	19.6	3.06e-06	0.578	102	4.4
	taselisib	MCF7	breast	tumor	PI3K inhibitor	114	12.5	9.12	21.3	7.12e-09	0.00135	102	35.8
	RITA	A549	lung	tumor	MDM inhibitor	61	16.7	18.1	23.7	8.34e-07	0.158	102	13.4
	DAC-009	PC3	prostate	tumor	Unknown	88	17.5	15.2	32.1	1.7e-06	0.322	101	8.63
	sirolimus	MCF7	breast	tumor	MTOR inhibitor	427	9.64	7.68	29.3	3.54e-11	6.7e-06	101	49.9
	BRD-K70739429	MCF10A	breast	tumor	Unknown	96	12.2	11.5	18.8	6.53e-09	0.00124	100	35.6
	BU-239	MCF10A	breast	tumor	Unknown	92	12.9	11.7	20.1	1.96e-08	0.00371	99.7	31.4
	midostaurin	MCF7	breast	tumor	KIT inhibitor	100	16.5	13.2	31.6	9.8e-07	0.185	99.2	12.1
	ganetespib	U2OS	bone	tumor	HSP inhibitor	39	17	19	18.9	1.95e-06	0.369	97.2	7.37
	ganetespib	A549	lung	tumor	HSP inhibitor	39	16.4	14.4	17.9	1.32e-06	0.25	96.3	9.86
	morin	MCF7	breast	tumor	Unknown	89	14.2	12.8	23.5	1.64e-07	0.0311	96.2	21.4
	ABT-751	MCF7	breast	tumor	Microtubule inhibitor	71	15.7	10.2	24.4	8.07e-07	0.153	95.7	12.8
	nutlin-3	MCF10A	breast	tumor	MDM inhibitor	78	15.7	12.1	25.8	8.25e-07	0.156	95.2	12.6
	talazoparib	MCF10A	breast	tumor	PARP inhibitor	78	12	13.4	16.6	1.17e-08	0.00221	95.1	31.8
	MLN-8054	A375	skin	tumor	Mitotic inhibitor	98	15.3	12.5	28.4	6.44e-07	0.122	94.7	14
	palbociclib	A549	lung	tumor	CDK inhibitor	140	13.9	10.1	29.9	1.63e-07	0.0308	94.5	21
	PF-04217903	MCF7	breast	tumor	C-Met inhibitor	126	14.3	14.8	29.3	2.47e-07	0.0467	94.2	19
	cytarabine	HT29	large_intest	tumor	Ribonucleotide reductase inhibitor	69	16.6	15.1	26.6	2.21e-06	0.419	93.7	6.26
	GDC-0349	MCF10A	breast	tumor	Pim kinase inhibitor	143	10.3	9.77	18.6	7.62e-10	0.000144	93.6	39.4
	lestaurtinib	MCF7	breast	tumor	JAK inhibitor	88	17.1	11.2	32.8	4.27e-06	0.808	92.1	1.59
	BRD-K03641750	PC3	prostate	tumor	Unknown	100	15.8	12.4	31	1.65e-06	0.312	91.3	7.98
	tamoxifen	MCF7	breast	tumor	Estrogen receptor antagonist	202	11.6	11	27.7	1.29e-08	0.00245	91.2	30.2
	amuvatinib	NPC	CNS	normal	KIT inhibitor	42	16.8	18.3	20.4	3.8e-06	0.718	91.1	2.42
	ST-059620	MCF7	breast	tumor	Unknown	90	14.2	14.6	24.5	3.98e-07	0.0753	90.7	15.9
	HMN-214	NPC	CNS	normal	PLK inhibitor	56	16	15	22.7	2.35e-06	0.445	90.1	5.63
	axitinib	U2OS	bone	tumor	PDGFR inhibitor	84	13.8	11.6	22.9	3.64e-07	0.0688	88.9	16
	morin	PC3	prostate	tumor	Unknown	90	13.9	13.5	24.2	4.33e-07	0.0819	88.6	15.1
	GDC-0199	MINO	hemato_lympho	tumor	Unknown	49	15.1	12.9	19.1	1.38e-06	0.261	88.2	8.79
	ST-057710	MCF7	breast	tumor	Unknown	89	15	11.2	27.4	1.49e-06	0.282	87.3	8.22
	BRD-K07303502	MCF7	breast	tumor	Unknown	91	15.2	12.5	28.6	2.24e-06	0.423	85.7	5.66
	sorafenib	A549	lung	tumor	KIT inhibitor	96	11.8	9.89	19.7	6.14e-08	0.0116	85.4	22.9
	kcl	NEU	CNS	normal	Unknown	141	14.6	15.9	34.7	1.73e-06	0.327	84.2	7.09
	doramapimod	U2OS	bone	tumor	P38 MAPK inhibitor	42	14.8	17.4	17.9	3.27e-06	0.619	81.3	3.09
	nocodazole	MCF7	breast	tumor	Microtubule inhibitor	94	13.7	13.7	25.6	1.23e-06	0.232	81.1	8.7
	vorinostat	K562	hemato_lympho	tumor	HDAC inhibitor	90	13.2	9.74	23.7	9.19e-07	0.174	79.7	10
	ouabain	A549	lung	tumor	Cardiac glycoside	68	12.6	13.2	18.7	4.89e-07	0.0924	79.6	13
	ixazomib	MCF7	breast	tumor	Proteasome inhibitor	153	12.3	10.4	28.5	3.49e-07	0.066	79.4	14.5
	ALW-II-49-7	BT20	breast	tumor	Ephrin inhibitor	32	13.7	11.8	13.1	1.6e-06	0.302	79.2	7.1
	DAC-012	MCF7	breast	tumor	Unknown	89	13.9	13.9	25.8	2.16e-06	0.409	78.5	5.38
	BRD-K61894884	PC3	prostate	tumor	Unknown	178	10.7	12.1	25.4	7.31e-08	0.0138	76.3	19.9
	tacalcitol	PC3	prostate	tumor	Vitamin D receptor agonist	30	13.9	14.2	13.3	3.5e-06	0.663	75.9	2.48
	parbendazole	U2OS	bone	tumor	Tubulin inhibitor	53	13.4	9.06	18.5	2.66e-06	0.504	74.5	3.97
	MK-5108	A375	skin	tumor	Aurora kinase inhibitor	56	13.1	14.2	18.7	2.37e-06	0.449	73.9	4.57
	ST-057710	PC3	prostate	tumor	Unknown	90	12.6	9.66	23	1.39e-06	0.262	73.6	7.31
	sirolimus	HCC515	lung	tumor	MTOR inhibitor	139	12.6	10.9	29.9	1.94e-06	0.367	72	5.49
	KW-2478	MCF7	breast	tumor	Unknown	81	10.7	9.17	17.1	2.7e-07	0.0512	70.1	13.8
	emetine	A549	lung	tumor	Protein synthesis inhibitor	129	12.2	10.5	28	2.29e-06	0.434	68.8	4.43
	withaferin-a	HEPG2	liver	tumor	IKK inhibitor	187	12.5	11.6	35.9	3.85e-06	0.728	67.7	1.73
	tunicamycin	MCF10A	breast	tumor	GLCNAC phosphotransferase inhibitor	95	11	11.3	20.3	8.48e-07	0.161	66.7	8.73
	axitinib	A549	lung	tumor	PDGFR inhibitor	118	11.5	9.05	25	2.04e-06	0.387	65.6	4.76
	genistein	U2OS	bone	tumor	Tyrosine kinase inhibitor	171	6.98	7.23	13.8	5.1e-10	9.66e-05	64.9	28
	palbociclib	MCF7	breast	tumor	CDK inhibitor	170	10.3	9.45	26.2	6.97e-07	0.132	63.7	9.1
	tofacitinib	MCF10A	breast	tumor	JAK inhibitor	146	10.5	11.5	24.9	1.03e-06	0.195	62.9	7.46
	BRD-A90543464	NPC	CNS	normal	Unknown	85	8.54	7.89	13.3	6.46e-08	0.0122	61.4	16.3
	barasertib-HQPA	A549	lung	tumor	Aurora kinase inhibitor	142	11.2	12.8	27.5	3.25e-06	0.614	61.3	2.37
	MG-132	HELA	cervix	tumor	Proteasome inhibitor	1980	4.05	3.67	22.3	1.38e-15	2.6e-10	60.1	38.8
	AZD-8055	MCF7	breast	tumor	MTOR inhibitor	95	10.8	9.38	21.1	2.78e-06	0.526	60.1	3.02
	triamterene	A375	skin	tumor	Sodium channel blocker	109	10.3	9.93	21.7	2.52e-06	0.476	57.8	3.32
	thioridazine	PC3	prostate	tumor	Dopamine receptor antagonist	148	9.7	9.91	23.4	1.36e-06	0.258	56.9	5.7
	raloxifene	MCF7	breast	tumor	Estrogen receptor antagonist	281	7.94	5.21	24.2	8.34e-08	0.0158	56.2	14.3
	olaparib	A549	lung	tumor	PARP inhibitor	154	9.36	7.37	24	3.04e-06	0.576	51.6	2.24
	BRD-K64024097	MCF7	breast	tumor	Unknown	171	8.71	6.69	23.6	2.98e-06	0.564	48.1	2.17
	LY-294002	MCF7	breast	tumor	PLK inhibitor	373	6.81	5.81	26.1	7.12e-07	0.135	41.9	5.93
	entinostat	HAP1	unknown	tumor	HDAC inhibitor	72	6.81	6.83	11.5	3.37e-06	0.637	37.3	1.33
	tanespimycin	U2OS	bone	tumor	HSP inhibitor	166	5.67	5.3	14.7	1.7e-06	0.322	32.7	2.79
	bortezomib	HELA	cervix	tumor	Proteasome inhibitor	1980	2.53	2.18	23.4	1.53e-06	0.29	14.7	1.36
	GDC-0941	HME1	breast	tumor	PI3K inhibitor	798	-4.67	-4.24	23.4	2.24e-08	0.00425	-35.7	-11.1
	fulvestrant	U2OS	bone	tumor	Estrogen receptor antagonist	166	-5.45	-4.7	12.2	4.51e-08	0.00853	-40	-11.3
	MG-132	HT29	large_intest	tumor	Proteasome inhibitor	1520	-4.38	-3.82	27.5	6.91e-10	0.000131	-40.1	-17
	cabozantinib	XC.L100	unknown	pool	VEGFR inhibitor	124	-8.49	-8.36	19.3	2.97e-06	0.562	-46.9	-2.13
	geldanamycin	PC3	prostate	tumor	HSP inhibitor	599	-6.43	-7.38	28.4	4.54e-08	0.0086	-47.2	-13.3
	alpha-estradiol	VCAP	prostate	tumor	Estrogen receptor agonist	35	-9.65	-10.5	10.4	3.84e-06	0.727	-52.3	-1.34
	BRD-K13665559	U2OS	bone	tumor	Unknown	147	-6.79	-7.02	13.3	5.95e-09	0.00113	-55.8	-20
	PD-184352	MCF10A	breast	tumor	MEK inhibitor	132	-11	-12.1	26.1	3.97e-06	0.75	-59.1	-1.36
	vorinostat	MCF7	breast	tumor	HDAC inhibitor	1140	-5.95	-5.67	30.8	9.76e-11	1.85e-05	-59.6	-28.2
	ibrutinib	HA1E	kidney	normal	BTK inhibitor	77	-10.8	-10.3	18.4	2.01e-06	0.381	-61.5	-4.52
	trametinib	HAP1	unknown	tumor	MEK inhibitor	58	-11.7	-11.7	17.4	3.99e-06	0.755	-63.1	-1.43
	vemurafenib	HT29	large_intest	tumor	RAF inhibitor	81	-11.1	-12.1	19.3	1.86e-06	0.351	-63.3	-5.02
	H-7	HAP1	unknown	tumor	Unknown	64	-11.6	-11.4	18.1	2.8e-06	0.53	-64.7	-3.21
	bortezomib	MCF7	breast	tumor	Proteasome inhibitor	1970	-4.86	-4.61	28	2.27e-14	4.29e-09	-66.2	-40.6
	PHA-793887	MCF10A	breast	tumor	CDK inhibitor	138	-11.7	-9.27	27.1	1.4e-06	0.265	-68.3	-6.72
	alisertib	HA1E	kidney	normal	Aurora kinase inhibitor	129	-12.7	-14.8	29.8	3.65e-06	0.691	-69.1	-2.04
	GSK-1059615	THP1	hemato_lympho	tumor	Unknown	56	-11.4	-9.25	15.3	8.41e-07	0.159	-69.1	-9.08
	PD-0325901	MCF7	breast	tumor	MEK inhibitor	253	-8.6	-9.2	22.8	6.92e-09	0.00131	-70.2	-24.8
	AS-605240	HS578T	breast	tumor	PI3K inhibitor	54	-12.8	-15.6	17.6	2.01e-06	0.38	-72.7	-5.36
	entinostat	U2OS	bone	tumor	HDAC inhibitor	135	-11.1	-12.1	23.5	1.86e-07	0.0351	-74.8	-16.2
	PD-0325901	HT29	large_intest	tumor	MEK inhibitor	112	-12.6	-11.4	25.8	1.02e-06	0.192	-75.7	-9.04
	torin-1	HELA	cervix	tumor	MTOR inhibitor	29	-13.7	-14.3	12.5	2.46e-06	0.466	-76.9	-4.54
	LY-294002	VCAP	prostate	tumor	PLK inhibitor	324	-9.75	-9.41	29.3	5.9e-09	0.00112	-80.2	-28.8
	entinostat	A549	lung	tumor	HDAC inhibitor	222	-9.81	-9.22	24.2	6.08e-09	0.00115	-80.6	-28.8
	firategrast	HAP1	unknown	tumor	Integrin inhibitor	65	-10.4	-11	13	1.54e-08	0.00292	-81.3	-26.4
	BG-STK33-55	NOMO1	hemato_lympho	tumor	Unknown	54	-14.8	-12.6	21	3.27e-06	0.62	-81.4	-3.09
	BRD-K27859162	MCF10A	breast	tumor	Unknown	90	-11.7	-9.9	18.7	5.07e-08	0.00959	-85.5	-23.7
	trichostatin-a	HCC515	lung	tumor	HDAC inhibitor	225	-13.5	-18.9	38.1	2.84e-07	0.0537	-88.1	-17.1
	vorinostat	HCC515	lung	tumor	HDAC inhibitor	239	-11.3	-9.19	29.7	1.22e-08	0.00231	-89.8	-29.9
	KX-2391	MDAMB231	breast	tumor	Unknown	28	-17.3	-22.9	16	4.25e-06	0.804	-93	-1.64
	GDC-0941	TMD8	hemato_lympho	tumor	PI3K inhibitor	70	-15.7	-11.5	24.5	9.61e-07	0.182	-94.7	-11.6
	radicicol	PC3	prostate	tumor	Unknown	205	-11.8	-9.82	28.2	9.26e-09	0.00175	-94.9	-32.6
	PCI-24781	A549	lung	tumor	HDAC inhibitor	75	-15.5	-17	24.6	6.57e-07	0.124	-95.6	-14
	trichostatin-a	MCF7	breast	tumor	HDAC inhibitor	830	-8.4	-10.6	34.2	3.11e-12	5.88e-07	-96.6	-52.3
	GSK-1059615	CD34	unknown	normal	Unknown	70	-16.8	-20.1	26.8	1.6e-06	0.303	-97.6	-8.74
	tanespimycin	HA1E	kidney	normal	HSP inhibitor	128	-15.5	-16.5	32.9	4.31e-07	0.0816	-98.8	-16.9
	geldanamycin	HS578T	breast	tumor	HSP inhibitor	60	-17.2	-12.7	25	1.66e-06	0.313	-99.5	-8.67
	AZD-4547	NPC	CNS	normal	Unknown	41	-18.7	-17.3	22.3	3.34e-06	0.633	-103	-3.73
	enzastaurin	22RV1	prostate	tumor	PKC inhibitor	48	-19	-19.5	25.1	3.62e-06	0.684	-103	-3.13
	SB-366791	ASC	soft_tissue	normal	TRPV antagonist	3	-17.4	-17.4	0.032	1.13e-06	0.214	-103	-11.6
	I-BET-151	NPC	CNS	normal	Unknown	146	-10.8	-11.2	19.1	2.52e-10	4.76e-05	-103	-46.6
	NVP-TAE684	HS578T	breast	tumor	ALK inhibitor	54	-16.5	-16.2	21.3	5.25e-07	0.0994	-104	-16.6
	estradiol	HELA	cervix	tumor	Estrogen receptor agonist	29	-18.6	-24.3	17.1	2.62e-06	0.496	-104	-5.67
	OTX-015	HAP1	unknown	tumor	Unknown	72	-12.4	-11.9	15.6	3.8e-09	0.000719	-104	-38.9
	enzastaurin	LNCAP	prostate	tumor	PKC inhibitor	48	-18.2	-15.7	22.7	1.24e-06	0.234	-108	-11.5
	taranabant	MDAMB231	breast	tumor	Cannabinoid receptor inverse agonist	27	-16.3	-14.9	12.2	2.36e-07	0.0447	-108	-22
	MG-132	XC.P909	unknown	pool	Proteasome inhibitor	15	-19.9	-17.9	10.5	3.52e-06	0.666	-109	-3.52
	TG-101348	HS578T	breast	tumor	JAK inhibitor	46	-17.2	-18.8	19.8	4.61e-07	0.0873	-109	-18.2
	equilin	HA1E	kidney	normal	Estrogen receptor agonist	46	-19.8	-17.9	24.9	2.39e-06	0.452	-112	-6.85
	BI-2536	MDAMB231	breast	tumor	PLK inhibitor	84	-16.2	-19.3	25.6	1.2e-07	0.0227	-112	-26.6
	PHA-767491	MCF10A	breast	tumor	Unknown	18	-19.7	-19.6	11.9	2.01e-06	0.381	-112	-8.26
	AZ-628	MDAMB231	breast	tumor	RAF inhibitor	74	-17.3	-20.5	26.4	3.1e-07	0.0587	-113	-21.3
	MLN-0128	JURKAT	hemato_lympho	tumor	Unknown	24	-19	-20.6	13.9	8.02e-07	0.152	-116	-15.6
	GSK-461364	HELA	cervix	tumor	PLK inhibitor	48	-18.9	-18.5	22.7	6.15e-07	0.116	-117	-17.6
	BRD-K54606188	HAP1	unknown	tumor	Unknown	72	-11.3	-10.3	12.1	2.33e-11	4.41e-06	-120	-60.3
	torin-1	HAP1	unknown	tumor	MTOR inhibitor	72	-14	-14.6	17.3	1.79e-09	0.00034	-123	-48.7
	BMS-536924	A375	skin	tumor	IGF-1 inhibitor	31	-20.7	-21.2	19	1.15e-06	0.217	-123	-13.7
	panobinostat	XC.P033	unknown	pool	HDAC inhibitor	9	-23.1	-22.1	5.95	2.73e-06	0.517	-128	-6.6
	vorinostat	HME1	breast	tumor	HDAC inhibitor	51	-22.5	-24.1	29.2	1.32e-06	0.249	-132	-13.5
	geldanamycin	HCC515	lung	tumor	HSP inhibitor	167	-16.3	-13.8	34.3	5.8e-09	0.0011	-134	-48.3
	HG-9-91-01	NPC	CNS	normal	Unknown	41	-23.1	-22.6	26.2	1.46e-06	0.277	-135	-12.9
	dinaciclib	MCF10A	breast	tumor	CDK inhibitor	92	-17.7	-17.5	27.8	2.41e-08	0.00455	-135	-41.5
	NVP-BEZ235	HAP1	unknown	tumor	MTOR inhibitor	72	-14.8	-14.9	17.4	5.16e-10	9.77e-05	-137	-59.2
	dacinostat	MCF7	breast	tumor	HDAC inhibitor	85	-16.2	-17.9	22.5	3.19e-09	0.000603	-137	-52
	vorinostat	HT29	large_intest	tumor	HDAC inhibitor	395	-11.6	-10.9	31.3	1.16e-12	2.2e-07	-138	-77.1
	NMS-1286937	PC3	prostate	tumor	PLK inhibitor	39	-18.9	-19.6	17.4	4.92e-08	0.00931	-138	-38.5
	NVP-AUY922	MDAMB231	breast	tumor	HSP inhibitor	48	-24.9	-25.4	32.4	2.71e-06	0.513	-139	-7.24
	trametinib	HS578T	breast	tumor	MEK inhibitor	43	-20.6	-18.2	21.6	1.69e-07	0.032	-139	-30.7
	selumetinib	A375	skin	tumor	MEK inhibitor	69	-19.1	-19.9	25.8	4.47e-08	0.00847	-140	-39.6
	pterostilbene	HEK293	kidney	normal	PPAR receptor agonist	18	-24.6	-25.5	14.7	1.77e-06	0.335	-141	-11.7
	paclitaxel	MDAMB231	breast	tumor	Tubulin inhibitor	30	-22.1	-23.8	18.5	3.68e-07	0.0697	-142	-25.6
	AZD-7762	MDAMB231	breast	tumor	CHK inhibitor	84	-16.5	-16.8	22.4	2e-09	0.000379	-143	-56.4
	belinostat	HA1E	kidney	normal	HDAC inhibitor	51	-18.6	-15.1	19.9	1.76e-08	0.00332	-145	-46.2
	gefitinib	BT20	breast	tumor	EGFR inhibitor	26	-24.3	-21.6	19.1	9.03e-07	0.171	-147	-18.6
	GSK-1059615	NPC	CNS	normal	Unknown	193	-13	-13.3	24.5	4.11e-12	7.78e-07	-149	-79.7
	MG-132	MCF7	breast	tumor	Proteasome inhibitor	1940	-6.73	-5.39	29.2	1.4e-23	2.66e-18	-154	-118
	anagrelide	HELA	cervix	tumor	Phosphodiesterase inhibitor	29	-25.3	-22.4	21.4	6.64e-07	0.126	-157	-22.8
	LY-2090314	MCF7	breast	tumor	GSK-3 inhibitor	29	-24.5	-21.9	20	3.87e-07	0.0732	-157	-27.8
	repsox	PC3	prostate	tumor	TGF beta receptor inhibitor	9	-24.7	-25.5	4.94	3.9e-07	0.0737	-158	-28
	PD-184352	MDAMB231	breast	tumor	MEK inhibitor	85	-18.6	-19.8	25.7	2.65e-09	0.000501	-159	-61.3
	selumetinib	HS578T	breast	tumor	MEK inhibitor	54	-19.7	-16.9	21.1	7.51e-09	0.00142	-160	-56
	geldanamycin	MDAMB231	breast	tumor	HSP inhibitor	47	-25.2	-27.8	29.3	4.23e-07	0.0801	-161	-27.6
	MG-132	XC.P912	unknown	pool	Proteasome inhibitor	16	-27.6	-27	14.1	1.17e-06	0.222	-163	-18
	PD-184352	HS578T	breast	tumor	MEK inhibitor	54	-19.9	-21.7	21.1	5.69e-09	0.00108	-164	-59.1
	PD-0325901	SKL	soft_tissue	normal	MEK inhibitor	89	-20.2	-22.5	29.8	7.48e-09	0.00142	-164	-57.6
	AS-605240	MCF10A	breast	tumor	PI3K inhibitor	91	-17.8	-13.1	24.4	5.52e-10	0.000105	-165	-70.8
	dacinostat	U2OS	bone	tumor	HDAC inhibitor	40	-22.1	-21.4	20.2	2.85e-08	0.00539	-167	-50.1
	trametinib	MDAMB231	breast	tumor	MEK inhibitor	46	-27.1	-26.4	31.8	6.9e-07	0.131	-167	-23.9
	digoxin	U2OS	bone	tumor	Cardiac glycoside	46	-27.2	-22.2	31.4	5.06e-07	0.0957	-171	-27.7
	GSK-2110183	NALM6	hemato_lympho	tumor	Unknown	18	-27.4	-27.2	15	5.33e-07	0.101	-172	-27.3
	PCI-24781	MDAMB231	breast	tumor	HDAC inhibitor	30	-27.7	-25.6	23.9	6.04e-07	0.114	-172	-26.1
	ibrutinib	HBL1	hemato_lympho	tumor	BTK inhibitor	70	-17.4	-16.6	19.2	1.17e-10	2.22e-05	-173	-81
	bortezomib	YAPC	pancreas	tumor	Proteasome inhibitor	1200	-7.57	-6.44	25.6	1.32e-23	2.51e-18	-173	-133
	manumycin-a	PC3	prostate	tumor	NFKB pathway inhibitor	58	-25.7	-32.6	33	1.79e-07	0.0339	-173	-37.8
	PLX-4720	A375	skin	tumor	RAF inhibitor	107	-18.5	-17.2	27.8	4.23e-10	8.01e-05	-174	-75.9
	panobinostat	HT29	large_intest	tumor	HDAC inhibitor	43	-29.1	-30	33	7.86e-07	0.149	-178	-24.1
	sirolimus	KMS34	hemato_lympho	tumor	MTOR inhibitor	53	-19	-16	18	4.22e-10	7.99e-05	-178	-77.7
	panobinostat	MCF7	breast	tumor	HDAC inhibitor	275	-14.1	-13.1	30.4	2.46e-13	4.66e-08	-178	-103
	ponatinib	WA09	unknown	normal	FLT3 inhibitor	9	-31.7	-33.1	8.02	2.37e-06	0.448	-178	-11
	dabrafenib	A375	skin	tumor	RAF inhibitor	141	-14.7	-13.8	21.4	1.98e-13	3.74e-08	-187	-109
	clozapine	HIMG002	unknown	tumor	Dopamine receptor antagonist	18	-29.9	-30.4	16.3	5.5e-07	0.104	-187	-29.4
	GDC-0941	NALM6	hemato_lympho	tumor	PI3K inhibitor	36	-25.3	-24.2	21.6	3.68e-08	0.00697	-188	-54.5
	RN-486	HBL1	hemato_lympho	tumor	Unknown	18	-23.2	-23.5	9.36	7.36e-09	0.00139	-189	-66.3
	bortezomib	XC.P914	unknown	pool	Proteasome inhibitor	18	-30.8	-32.4	17.1	6.76e-07	0.128	-190	-27.5
	GSK-1059615	HAP1	unknown	tumor	Unknown	72	-18.5	-17	20.3	5.12e-11	9.69e-06	-190	-92.7
	ouabain	U2OS	bone	tumor	Cardiac glycoside	41	-27.1	-24	26.7	9.37e-08	0.0177	-190	-47.5
	MG-132	XC.P911	unknown	pool	Proteasome inhibitor	16	-32.6	-37.2	16.7	1.18e-06	0.223	-193	-21.2
	MG-132	XC.P914	unknown	pool	Proteasome inhibitor	16	-36.7	-30.3	21.1	4.64e-06	0.879	-196	-2.06
	gestrinone	HELA	cervix	tumor	Progesterone receptor antagonist	30	-30.7	-36.8	25.5	3.11e-07	0.0589	-200	-37.7
	ibrutinib	TMD8	hemato_lympho	tumor	BTK inhibitor	138	-14.7	-12.2	20.3	2.39e-14	4.52e-09	-201	-123
	AZD-8055	NPC	CNS	normal	MTOR inhibitor	90	-16.2	-13.5	18.1	4.15e-13	7.86e-08	-201	-115
	LUC_GALANIN	HEK293	kidney	normal	Unknown	8	-36.7	-35.4	7.83	3.23e-06	0.612	-202	-7.84
	MLN-9708	PC3	prostate	tumor	Unknown	33	-31.7	-36.5	28.6	3.8e-07	0.0719	-203	-36.2
	carfilzomib	MDAMB231	breast	tumor	Proteasome inhibitor	27	-30	-25.9	21.7	1.31e-07	0.0248	-206	-48.1
	BRD-U73308409	A375	skin	tumor	Unknown	72	-20.3	-19.8	22.3	5.68e-11	1.07e-05	-207	-101
	selumetinib	MDAMB231	breast	tumor	MEK inhibitor	80	-21.8	-23.9	27	2.75e-10	5.21e-05	-208	-93.3
	BIIB-021	MDAMB231	breast	tumor	HSP inhibitor	29	-36.8	-37	33.2	2.05e-06	0.387	-209	-15.2
	dacinostat	A549	lung	tumor	HDAC inhibitor	75	-21.5	-21.3	25.1	1.7e-10	3.22e-05	-210	-96.6
	HG-14-10-04	NPC	CNS	normal	Unknown	35	-29.2	-29.5	24.6	4.3e-08	0.00814	-215	-60.9
	tanespimycin	P1A82	unknown	tumor	HSP inhibitor	36	-21.9	-22.6	14.3	6.6e-11	1.25e-05	-223	-108
	MG-132	XC.P906	unknown	pool	Proteasome inhibitor	15	-37.3	-35.2	17.5	9.67e-07	0.183	-225	-27.5
	dacinostat	A375	skin	tumor	HDAC inhibitor	28	-40.1	-41	35.6	2.36e-06	0.447	-226	-14
	BRD-K54606188	HEK293	kidney	normal	Unknown	12	-34.4	-33.6	10.8	2.67e-07	0.0506	-226	-44.6
	lapatinib	OVCAR8	ovary	tumor	EGFR inhibitor	24	-36.8	-32.2	26	4.78e-07	0.0904	-232	-38.4
	oprozomib	PC3	prostate	tumor	Unknown	39	-31.6	-37.3	28.7	3.6e-08	0.00681	-235	-68.6
	methiazole	SKM1	hemato_lympho	tumor	Unknown	12	-42.2	-42.7	16.6	2.5e-06	0.473	-237	-13.7
	romidepsin	A549	lung	tumor	HDAC inhibitor	61	-29.2	-32.8	34	7.92e-09	0.0015	-237	-82.5
	NVP-AUY922	HCC515	lung	tumor	HSP inhibitor	26	-37	-35.1	27.5	3.46e-07	0.0655	-239	-43.8
	NSC-632839	PC3	prostate	tumor	Ubiquitin specific protease inhibitor	22	-41.5	-42.3	29.7	1.7e-06	0.322	-239	-20.4
	apicidin	HCC515	lung	tumor	HDAC inhibitor	21	-39.8	-32.9	25.9	7.86e-07	0.149	-243	-32.9
	BRD-K54606188	NPC	CNS	normal	Unknown	57	-26.8	-29.1	27.4	7.78e-10	0.000147	-244	-103
	MG-132	XC.P091	unknown	pool	Proteasome inhibitor	17	-29.4	-30.6	10.7	4.45e-09	0.000841	-246	-90.5
	GPR151_GALANIN	HEK293	kidney	normal	Unknown	8	-39.8	-39.2	6.74	6.71e-07	0.127	-246	-35.7
	AZD-8330	MDAMB231	breast	tumor	MEK inhibitor	60	-29.8	-30.3	33.3	3.7e-09	0.0007	-251	-93.9
	vorinostat	PC3	prostate	tumor	HDAC inhibitor	873	-12.4	-12.3	37.7	3.65e-21	6.9e-16	-252	-187
	vorinostat	NKDBA	unknown	tumor	HDAC inhibitor	53	-28.3	-30.7	27.7	1.01e-09	0.000192	-255	-105
	trichostatin-a	SKB	unknown	tumor	HDAC inhibitor	29	-47	-49.4	43.7	3.25e-06	0.614	-258	-9.93
	MLN-0128	NPC	CNS	normal	Unknown	42	-31.7	-33.8	27.9	4.95e-09	0.000937	-263	-96
	trichostatin-a	HEPG2	liver	tumor	HDAC inhibitor	207	-22.3	-26	42.3	1.19e-12	2.25e-07	-266	-148
	GPR151_ALARIN	HEK293	kidney	normal	Unknown	8	-42.8	-43.2	7.01	5.38e-07	0.102	-268	-42.4
	enzalutamide	VCAP	prostate	tumor	Androgen receptor antagonist	72	-32.6	-37.3	41.6	5.32e-09	0.00101	-269	-97.6
	trichostatin-a	HT29	large_intest	tumor	HDAC inhibitor	331	-16.7	-14.6	34.2	4.65e-17	8.81e-12	-273	-185
	AZD-8055	HIMG002	unknown	tumor	MTOR inhibitor	18	-38.2	-42.3	18	7.07e-08	0.0134	-273	-71.6
	NVP-TAE226	NPC	CNS	normal	Unknown	40	-30.6	-30.6	24.4	1.17e-09	0.000222	-273	-112
	dacinostat	MDAMB231	breast	tumor	HDAC inhibitor	24	-44.4	-46.2	32	6.42e-07	0.121	-275	-40.6
	GALR1_GALANIN	HEK293	kidney	normal	Unknown	8	-39.6	-38.5	5.11	1.03e-07	0.0194	-277	-67.9
	panobinostat	HCC515	lung	tumor	HDAC inhibitor	38	-36.7	-40.1	32.3	2.74e-08	0.00519	-278	-83.9
	ixazomib	PC3	prostate	tumor	Proteasome inhibitor	38	-39.5	-36.3	36.6	8.25e-08	0.0156	-280	-71.4
	trichostatin-a	VCAP	prostate	tumor	HDAC inhibitor	414	-15.9	-15.3	35	1.33e-18	2.51e-13	-284	-200
	afatinib	CW2	large_intest	tumor	EGFR inhibitor	24	-38.6	-28.9	23.6	4.14e-08	0.00783	-285	-81.3
	lapatinib	SNU1040	large_intest	tumor	EGFR inhibitor	24	-39.8	-38.8	25.1	6.86e-08	0.013	-285	-75.1
	BRD-A26030894	HIMG002	unknown	tumor	Unknown	18	-35.7	-32	14.7	9.72e-09	0.00184	-286	-97.7
	delanzomib	HA1E	kidney	normal	Unknown	29	-36.9	-35.5	25.3	1.45e-08	0.00275	-289	-94.5
	afatinib	SNU1040	large_intest	tumor	EGFR inhibitor	24	-37.1	-35.4	21.3	1.45e-08	0.00274	-291	-95
	danazol	HELA	cervix	tumor	Estrogen receptor antagonist	28	-38.6	-34.8	26.2	2.31e-08	0.00437	-295	-91
	bortezomib	WA09	unknown	normal	Proteasome inhibitor	18	-37.8	-36.1	15.7	1.17e-08	0.00222	-300	-100
	apicidin	MCF7	breast	tumor	HDAC inhibitor	123	-20.5	-16.9	25	2.17e-15	4.11e-10	-300	-192
	bortezomib	XC.L100	unknown	pool	Proteasome inhibitor	27	-52.9	-49.3	44.6	1.59e-06	0.301	-307	-27.6
	apicidin	XC.L10	unknown	pool	HDAC inhibitor	12	-52.5	-58.7	19.1	1.23e-06	0.232	-310	-33.3
	MG-132	XC.P904	unknown	pool	Proteasome inhibitor	18	-44.9	-48.2	21.9	1.14e-07	0.0216	-311	-74.7
	MG-132	YAPC	pancreas	tumor	Proteasome inhibitor	1210	-9.37	-9.33	25.8	1.49e-34	2.83e-29	-317	-267
	GPR151_GALP	HEK293	kidney	normal	Unknown	8	-47.8	-48.5	6.34	1.25e-07	0.0237	-330	-77.7
	panobinostat	U2OS	bone	tumor	HDAC inhibitor	43	-30.8	-33.9	22.3	2.01e-11	3.81e-06	-330	-167
	MG-132	WA09	unknown	normal	Proteasome inhibitor	18	-37.6	-37.4	13.4	1.08e-09	0.000204	-337	-139
	vorinostat	HA1E	kidney	normal	HDAC inhibitor	341	-16.2	-17.6	28.6	2.56e-22	4.84e-17	-350	-264
	vorinostat	HEPG2	liver	tumor	HDAC inhibitor	408	-15.8	-15.7	30.4	6.08e-23	1.15e-17	-351	-267
	romidepsin	A375	skin	tumor	HDAC inhibitor	19	-49.2	-56.5	24.7	7.49e-08	0.0142	-351	-91
	vorinostat	A549	lung	tumor	HDAC inhibitor	730	-13.6	-13.8	32.5	2.43e-27	4.59e-22	-361	-289
	vorinostat	MCF10A	breast	tumor	HDAC inhibitor	274	-16.7	-14.3	25.9	1.9e-22	3.6e-17	-363	-275
	BG-1005	HIMG001	unknown	tumor	Unknown	18	-42.2	-46.2	15.6	2.05e-09	0.000388	-366	-144
	afatinib	BT474	breast	tumor	EGFR inhibitor	26	-49.1	-40.6	31.7	3.01e-08	0.0057	-369	-110
	panobinostat	PC3	prostate	tumor	HDAC inhibitor	243	-24.2	-22.4	43.2	3.85e-16	7.29e-11	-373	-245
	trichostatin-a	U266B1	hemato_lympho	tumor	HDAC inhibitor	64	-40.3	-49.4	43.9	4.73e-10	8.96e-05	-376	-163
	MLN-4924	PC3	prostate	tumor	Unknown	33	-36.8	-32.6	22	6.09e-11	1.15e-05	-376	-182
	dasatinib	CD34	unknown	normal	KIT inhibitor	54	-32.9	-32.5	26.9	3.02e-12	5.71e-07	-379	-205
	vorinostat	HIMG001	unknown	tumor	HDAC inhibitor	18	-42.9	-44.6	15.1	9.35e-10	0.000177	-387	-161
	doconexent	HIMG002	unknown	tumor	Unknown	18	-43.8	-42.8	15.7	1.23e-09	0.000233	-391	-159
	LY-2090314	PC3	prostate	tumor	GSK-3 inhibitor	23	-49.6	-53.1	26.4	7.65e-09	0.00145	-402	-141
	JNJ-26481585	MDAMB231	breast	tumor	HDAC inhibitor	30	-52	-53.7	35.6	7.93e-09	0.0015	-421	-147
	geldanamycin	HEPG2	liver	tumor	HSP inhibitor	298	-21.1	-20.7	35.2	1.37e-21	2.58e-16	-440	-329
	dacinostat	PC3	prostate	tumor	HDAC inhibitor	48	-37.8	-38	27.9	2.22e-12	4.2e-07	-441	-241
	panobinostat	A549	lung	tumor	HDAC inhibitor	95	-28.2	-27.4	27.4	1.52e-16	2.87e-11	-446	-297
	trichostatin-a	ASC	soft_tissue	normal	HDAC inhibitor	32	-50.1	-52.5	32.4	6.98e-10	0.000132	-459	-194
	vorinostat	A375	skin	tumor	HDAC inhibitor	458	-20.2	-17.2	40.6	7.31e-24	1.38e-18	-468	-361
	MG-132	HEK293	kidney	normal	Proteasome inhibitor	767	-14.6	-15.2	32	1.55e-33	2.94e-28	-481	-403
	romidepsin	PC3	prostate	tumor	HDAC inhibitor	28	-46.5	-51.9	22.6	2.34e-11	4.42e-06	-494	-249
	enzastaurin	VCAP	prostate	tumor	PKC inhibitor	64	-44.4	-43.9	41	2.41e-12	4.57e-07	-516	-282
	MG-132	HUVEC	unknown	normal	Proteasome inhibitor	223	-31.9	-37.6	52.6	6.46e-17	1.22e-11	-517	-349
	AZD-9291	BT474	breast	tumor	Unknown	24	-52.4	-46.6	23.2	1.16e-10	2.19e-05	-520	-244
	lapatinib	BT474	breast	tumor	EGFR inhibitor	27	-55	-53.4	28.3	1.79e-10	3.38e-05	-536	-246
	tanespimycin	XC.R10	unknown	pool	HSP inhibitor	46	-38.2	-40.6	22.7	7.07e-15	1.34e-09	-540	-339
	camptothecin	XC.L100	unknown	pool	Topoisomerase inhibitor	121	-26.6	-24.1	25.4	3.83e-21	7.26e-16	-542	-402
	panobinostat	HEPG2	liver	tumor	HDAC inhibitor	33	-47.7	-50.1	25.6	4.17e-12	7.89e-07	-543	-291
	scriptaid	MCF10A	breast	tumor	HDAC inhibitor	54	-36.9	-37.5	24.4	1.95e-15	3.69e-10	-543	-348
	BG-1005	HIMG002	unknown	tumor	Unknown	18	-61.1	-60.8	21.4	8.93e-10	0.000169	-553	-231
	TAK-733	MDAMB231	breast	tumor	MEK inhibitor	30	-44.9	-47.3	19.5	2.87e-13	5.43e-08	-563	-326
	trichostatin-a	XC.R10	unknown	pool	HDAC inhibitor	38	-47.3	-50.8	26.9	4.88e-13	9.23e-08	-582	-333
	tanespimycin	HCC515	lung	tumor	HSP inhibitor	110	-32.3	-33.2	31.2	5.15e-19	9.75e-14	-590	-420
	PD-0325901	XC.L100	unknown	pool	MEK inhibitor	125	-22.9	-23.4	18.4	5.39e-27	1.02e-21	-601	-480
	bortezomib	HUVEC	unknown	normal	Proteasome inhibitor	207	-32.2	-31.4	46.3	1.92e-19	3.64e-14	-602	-433
	panobinostat	A375	skin	tumor	HDAC inhibitor	43	-64.2	-49.5	50.5	1.92e-10	3.64e-05	-624	-285
	bortezomib	HEK293	kidney	normal	Proteasome inhibitor	739	-17.5	-18.2	35.4	6.76e-37	1.28e-31	-633	-541
	trichostatin-a	A549	lung	tumor	HDAC inhibitor	471	-20.8	-19.4	35.8	1.15e-31	2.17e-26	-644	-534
	vorinostat	VCAP	prostate	tumor	HDAC inhibitor	492	-20.4	-17.8	34	1.09e-34	2.07e-29	-692	-584
	delanzomib	PC3	prostate	tumor	Unknown	39	-46.9	-49.3	22.4	1.17e-15	2.21e-10	-700	-453
	bortezomib	XC.R10	unknown	pool	Proteasome inhibitor	175	-27.8	-28.2	29.1	2.66e-26	5.03e-21	-710	-563
	trichostatin-a	XC.L10	unknown	pool	HDAC inhibitor	39	-46	-43.1	20.9	2.57e-16	4.87e-11	-717	-474
	trichostatin-a	NKDBA	unknown	tumor	HDAC inhibitor	35	-55.8	-54.9	27.7	1.12e-13	2.12e-08	-722	-428
	belinostat	MCF10A	breast	tumor	HDAC inhibitor	59	-40.5	-43.8	23.8	5.91e-19	1.12e-13	-739	-525
	bortezomib	HCC515	lung	tumor	Proteasome inhibitor	266	-21.3	-22.5	23.4	1.34e-36	2.54e-31	-762	-650
	romidepsin	MDAMB231	breast	tumor	HDAC inhibitor	23	-77.1	-75.4	32.1	8.6e-11	1.63e-05	-776	-369
	trichostatin-a	U2OS	bone	tumor	HDAC inhibitor	160	-19.3	-20	12.9	1.27e-42	2.4e-37	-811	-709
	trichostatin-a	HA1E	kidney	normal	HDAC inhibitor	218	-27.7	-28.9	27.9	2.14e-34	4.04e-29	-934	-788
	MG-132	HCC515	lung	tumor	Proteasome inhibitor	238	-24.7	-25.9	24	3.54e-39	6.7e-34	-950	-820
	MG-132	XC.R10	unknown	pool	Proteasome inhibitor	168	-34.7	-37.1	30	9.78e-33	1.85e-27	-1110	-927
	panobinostat	MCF10A	breast	tumor	HDAC inhibitor	51	-63.4	-71	32.8	1.07e-18	2.03e-13	-1140	-805
	panobinostat	XC.L10	unknown	pool	HDAC inhibitor	103	-40.9	-42.7	26	1.64e-29	3.11e-24	-1180	-962
	apicidin	PC3	prostate	tumor	HDAC inhibitor	123	-41.1	-42.9	30.4	2.07e-29	3.92e-24	-1180	-962
	panobinostat	XC.R10	unknown	pool	HDAC inhibitor	94	-42.7	-45	25.7	1.31e-28	2.48e-23	-1190	-966
	PD-0325901	HME1	breast	tumor	MEK inhibitor	1030	-17.1	-17.7	27.4	6.65e-76	1.26e-70	-1290	-1200
	romidepsin	MCF10A	breast	tumor	HDAC inhibitor	22	-87.9	-82.9	16.9	7.18e-17	1.36e-11	-1420	-955
	trichostatin-a	A375	skin	tumor	HDAC inhibitor	323	-36.8	-36.8	43.4	6.1e-40	1.15e-34	-1440	-1250
	PD-0325901	MDAMB231	breast	tumor	MEK inhibitor	1080	-17.2	-17.8	26.1	3.48e-87	6.59e-82	-1490	-1400
	vorinostat	U2OS	bone	tumor	HDAC inhibitor	215	-24.9	-24.9	15.4	9.39e-62	1.78e-56	-1520	-1390
	MG-132	MCF10A	breast	tumor	Proteasome inhibitor	1030	-19.3	-21.1	29	5.14e-84	9.72e-79	-1600	-1500
	bortezomib	HEPG2	liver	tumor	Proteasome inhibitor	166	-43.1	-43.8	27.3	9.42e-47	1.78e-41	-1980	-1760
	MG-132	HEPG2	liver	tumor	Proteasome inhibitor	159	-43.7	-41	27	3.83e-46	7.25e-41	-1990	-1750
	bortezomib	XC.L10	unknown	pool	Proteasome inhibitor	327	-33.2	-32.2	26.8	4.89e-68	9.25e-63	-2240	-2060
	trichostatin-a	MCF10A	breast	tumor	HDAC inhibitor	105	-57.3	-57.8	25.8	3.67e-42	6.94e-37	-2370	-2070
	MG-132	A375	skin	tumor	Proteasome inhibitor	1090	-25.6	-21.7	36.3	2.08e-98	3.93e-93	-2510	-2370
	bortezomib	MCF10A	breast	tumor	Proteasome inhibitor	1120	-23.3	-24.6	31	1.8e-111	3.4e-106	-2580	-2460
	bortezomib	A375	skin	tumor	Proteasome inhibitor	1050	-26.2	-22.1	35.2	8.95e-103	1.69e-97	-2670	-2530
	trichostatin-a	PC3	prostate	tumor	HDAC inhibitor	616	-35.9	-37	39.5	1.89e-82	3.58e-77	-2930	-2740
	MG-132	XC.L10	unknown	pool	Proteasome inhibitor	277	-39.1	-37.7	24.2	4.95e-79	9.37e-74	-3060	-2860
	MG-132	A549	lung	tumor	Proteasome inhibitor	1640	-22.6	-22.2	30.5	7.15e-158	1.35e-152	-3550	-3430
	bortezomib	A549	lung	tumor	Proteasome inhibitor	1550	-26.6	-24.1	32.7	8.05e-173	1.52e-167	-4580	-4440
	bortezomib	PC3	prostate	tumor	Proteasome inhibitor	1790	-24	-24.5	29.2	2.97e-203	5.62e-198	-4870	-4740
	MG-132	PC3	prostate	tumor	Proteasome inhibitor	1780	-32.1	-33.4	30.2	1.08e-293	2.05e-288	-9400	-9230
	MG-132	HA1E	kidney	normal	Proteasome inhibitor	1390	-36.5	-37.5	30.4	1.75e-272	3.3e-267	-9930	-9740
	bortezomib	HA1E	kidney	normal	Proteasome inhibitor	1270	-40.6	-40	29.8	2.48e-291	4.7e-286	-11800	-11600
	bortezomib	MDAMB231	breast	tumor	Proteasome inhibitor	706	-62.7	-64.2	33.4	1.04e-233	1.96e-228	-14600	-14300
	MG-132	MDAMB231	breast	tumor	Proteasome inhibitor	749	-64.8	-65.9	31.3	1.23e-272	2.32e-267	-17600	-17300

[truncated: 13 more sheets: ST10, ST11, ST12, ST13, ST14, ST15, ST16, ST17, ST18, ST19, ST20, ST21, ST22]
